# Supplementary material for: Genetic variants associated with lung function: the long life family study
Source: Respir Res. 2014 Nov 1;15(1):134. doi: 10.1186/s12931-014-0134-x (PMC4228089; doi:10.1186/s12931-014-0134-x)
Supplement: Additional file 2: — Table S1. FEV1 GWAS results with suggestive association (p-value<5E-06) from LLFS, regardless of replication or look-up. Table S2. FEV1/FVC GWAS results with suggestive association (p-value<5E-06) from LLFS, regardless of replication or look-up. Table S3. FEV1 GWAS results from LLFS with look-up in CHARGE/SPIROMETA consortia and meta-analysis of LLFS and CHARGE/SPIROMETA. Table S4. FEV1/FVC GWAS results from LLFS with look-up in CHARGE/SPIROMETA consortia and meta-analysis of LLFS and CHARGE/SPIROMETA. Table S5. Examination of published association SNPs for FEV1 in LLFS FEV1 GWAS. Table S6. Examination of published association SNPs for FEV1/FVC in LLFS FEV1 GWAS. Table S7. Three GWAS SNPs located between 26 cM-34 cM within the linkage peak in chromosome 6 for FEV1; Nineteen GWAS SNPs located between 10 cM-50 cM within the linkage peak in chromosome 6 for FEV1; Ten GWAS SNPs located between 217 cM-236 cM within the linkage peak in chromosome 2 for FEV1/FVC; Thirty eight GWAS SNPs located between 200 cM-250 cM within the linkage peak in chromosome 2 for FEV1/FVC. [file 12931_2014_134_MOESM2_ESM.zip]

Archive with 2 entries (2 files):
- 12931_2014_134_add2.xls
- 12931_2014_134_add2.xlsx
