# Supplementary material for: Genetic variants associated with lung function: the long life family study
Source: Respir Res. 2014 Nov 1;15(1):134. doi: 10.1186/s12931-014-0134-x (PMC4228089; doi:10.1186/s12931-014-0134-x)
Supplement: Additional file 2: — Table S1. FEV1 GWAS results with suggestive association (p-value<5E-06) from LLFS, regardless of replication or look-up. Table S2. FEV1/FVC GWAS results with suggestive association (p-value<5E-06) from LLFS, regardless of replication or look-up. Table S3. FEV1 GWAS results from LLFS with look-up in CHARGE/SPIROMETA consortia and meta-analysis of LLFS and CHARGE/SPIROMETA. Table S4. FEV1/FVC GWAS results from LLFS with look-up in CHARGE/SPIROMETA consortia and meta-analysis of LLFS and CHARGE/SPIROMETA. Table S5. Examination of published association SNPs for FEV1 in LLFS FEV1 GWAS. Table S6. Examination of published association SNPs for FEV1/FVC in LLFS FEV1 GWAS. Table S7. Three GWAS SNPs located between 26 cM-34 cM within the linkage peak in chromosome 6 for FEV1; Nineteen GWAS SNPs located between 10 cM-50 cM within the linkage peak in chromosome 6 for FEV1; Ten GWAS SNPs located between 217 cM-236 cM within the linkage peak in chromosome 2 for FEV1/FVC; Thirty eight GWAS SNPs located between 200 cM-250 cM within the linkage peak in chromosome 2 for FEV1/FVC. [file 12931_2014_134_MOESM2_ESM.zip › 12931_2014_134_add2.xls]

## Sheet: SuppTable1
Supplementary Table 1. FEV1 GWAS results with suggestive association (p-value<5E-06) from LLFS, regardless of replication or look-up.
SNP	Chromosomal Position	Gene	Coded/Noncoded Allele	Coded allele frequency	b (SE)	P_value	N	imputed	rsq	P_HWE
rs28710852	Chr 4: 108869435	CYP2U1	A/G	0.7851	-0.1525 (0.0296)	2.596e-07	3866	Yes	0.94067
rs4956143	Chr 4: 108882824	(CYP2U1)_beyond	A/G	0.2188	0.1448 (0.029)	5.832e-07	3866	Yes	0.96602
rs145949870	Chr 4: 108881179	(CYP2U1)_beyond	A/C	0.7809	-0.1435 (0.0288)	6.515e-07	3866	Yes	0.97573
rs1493131	Chr 4: 108860906	CYP2U1	A/G	0.2259	0.1393 (0.0281)	7.372e-07	3863	No	1	0.7628
rs1493122	Chr 4: 108864651	CYP2U1	T/C	0.7736	-0.1392 (0.0281)	7.592e-07	3866	Yes	0.9998
rs11724895	Chr 4: 108865791	CYP2U1	C/G	0.7736	-0.1391 (0.0282)	7.719e-07	3866	Yes	0.9997
rs9995856	Chr 4: 108853848	CYP2U1	A/G	0.2244	0.1398 (0.0283)	7.736e-07	3866	Yes	0.99484
rs9995847	Chr 4: 108853835	CYP2U1	C/G	0.2244	0.1397 (0.0283)	7.823e-07	3866	Yes	0.99473
rs62311384	Chr 4: 108861835	CYP2U1	A/C	0.7737	-0.139 (0.0281)	7.876e-07	3866	Yes	1.00004
rs10012561	Chr 4: 108860305	CYP2U1	T/C	0.7738	-0.139 (0.0282)	7.912e-07	3866	Yes	0.9997
rs10006005	Chr 4: 108867096	CYP2U1	A/G	0.2264	0.139 (0.0282)	7.914e-07	3866	Yes	0.9995
rs17564501	Chr 4: 108863209	CYP2U1	A/C	0.7737	-0.139 (0.0281)	7.932e-07	3866	Yes	1.00002
rs28565571	Chr 4: 108861004	CYP2U1	T/G	0.2263	0.139 (0.0281)	7.932e-07	3866	Yes	1.0001
rs28619429	Chr 4: 108860997	CYP2U1	A/G	0.7737	-0.139 (0.0281)	7.932e-07	3866	Yes	1.0001
rs77265702	Chr 4: 108861649	CYP2U1	A/G	0.7737	-0.139 (0.0281)	7.932e-07	3866	Yes	1.00008
rs998405	Chr 4: 108862837	CYP2U1	C/G	0.2263	0.139 (0.0281)	7.932e-07	3866	Yes	1.00003
rs28499367	Chr 4: 108868411	CYP2U1	A/G	0.7736	-0.139 (0.0282)	7.956e-07	3866	Yes	0.99948
rs10006604	Chr 4: 108858765	CYP2U1	T/C	0.7739	-0.139 (0.0282)	8.061e-07	3866	Yes	0.99924
rs9376789	Chr 6: 144128019	PHACTR2	A/T	0.666	0.1216 (0.0247)	8.228e-07	3866	Yes	0.99777
rs1493126	Chr 4: 108855828	CYP2U1	C/G	0.2258	0.139 (0.0282)	8.242e-07	3866	Yes	0.99921
rs62311380	Chr 4: 108855353	CYP2U1	C/G	0.2258	0.139 (0.0282)	8.293e-07	3866	Yes	0.99872
rs28477613	Chr 4: 108855007	CYP2U1	A/G	0.7741	-0.139 (0.0282)	8.403e-07	3866	Yes	0.99794
rs28516084	Chr 4: 108869764	CYP2U1	A/G	0.7734	-0.1386 (0.0282)	8.537e-07	3866	Yes	0.99976
rs7791	Chr 4: 108873308	CYP2U1	A/C	0.7734	-0.1385 (0.0282)	8.718e-07	3866	Yes	1.00002
rs9390140	Chr 6: 144127026	PHACTR2	C/G	0.3347	-0.1212 (0.0247)	8.834e-07	3866	Yes	0.9968
rs4956141	Chr 4: 108875346	(CYP2U1)	A/G	0.7734	-0.1383 (0.0282)	8.987e-07	3866	Yes	0.99975
rs4956142	Chr 4: 108875434	(CYP2U1)	A/G	0.7734	-0.1383 (0.0282)	8.987e-07	3866	Yes	0.99972
rs17564543	Chr 4: 108863481	CYP2U1	T/C	0.7736	-0.1382 (0.0281)	9.07e-07	3866	Yes	1.00002
rs28626934	Chr 4: 108875657	(CYP2U1)	C/G	0.7734	-0.1383 (0.0282)	9.122e-07	3866	Yes	0.99968
rs4956031	Chr 4: 108857140	CYP2U1	T/C	0.2255	0.1384 (0.0282)	9.165e-07	3859	No	1	0.8205
rs4498207	Chr 4: 108876567	(CYP2U1)	T/G	0.2266	0.1382 (0.0282)	9.224e-07	3866	Yes	0.99957
rs9995091	Chr 4: 108876094	(CYP2U1)	A/G	0.7734	-0.1382 (0.0282)	9.224e-07	3866	Yes	0.99961
rs183204396	Chr 3: 182744043	MCCC1	T/C	0.989	0.6329 (0.129)	9.246e-07	3866	Yes	0.7195
rs11733712	Chr 4: 108869159	CYP2U1	T/C	0.7712	-0.1386 (0.0282)	9.257e-07	3866	Yes	0.98948
rs9990900	Chr 4: 108878104	(CYP2U1)	T/C	0.7734	-0.138 (0.0282)	9.69e-07	3866	Yes	0.99904
rs10024151	Chr 4: 108878380	(CYP2U1)	T/C	0.2267	0.1379 (0.0282)	9.86e-07	3866	Yes	0.99885
rs115042231	Chr 4: 108878584	(CYP2U1)	A/G	0.7733	-0.1379 (0.0282)	9.901e-07	3866	Yes	0.99876
rs114188293	Chr 4: 108878713	(CYP2U1)	A/G	0.2267	0.1378 (0.0282)	9.97e-07	3866	Yes	0.99874
rs116616267	Chr 4: 108878703	(CYP2U1)	A/G	0.7733	-0.1378 (0.0282)	9.97e-07	3866	Yes	0.99876
rs28663268	Chr 4: 108852078	CYP2U1	C/G	0.7711	-0.1376 (0.0281)	1.011e-06	3866	Yes	0.98936
rs141552133	Chr 3: 35570265	(LOC100130503)_beyond	T/C	0.9819	0.4303 (0.0881)	1.028e-06	3866	Yes	0.96648
rs148207253	Chr 4: 108878552	(CYP2U1)	T/C	0.2269	0.1377 (0.0282)	1.028e-06	3866	Yes	0.99785
rs6117281	Chr 20: 6455349	(BMP2)_beyond	A/G	0.7545	-0.1312 (0.0269)	1.038e-06	3866	Yes	0.9985
rs115791956	Chr 4: 108880160	(CYP2U1)_beyond	C/G	0.7733	-0.1376 (0.0282)	1.043e-06	3866	Yes	0.99831
rs114376551	Chr 4: 108881362	(CYP2U1)_beyond	A/G	0.227	0.1377 (0.0282)	1.045e-06	3866	Yes	0.99654
rs10204724	Chr 2: 29621629	ALK	A/G	0.4669	0.1137 (0.0233)	1.08e-06	3857	No	1	0.4734
rs145186492	Chr 4: 108881641	(CYP2U1)_beyond	T/C	0.2267	0.1375 (0.0282)	1.082e-06	3866	Yes	0.99806
rs6117271	Chr 20: 6446150	(BMP2)_beyond	T/C	0.2439	0.1311 (0.027)	1.21e-06	3866	Yes	0.99137
rs6117275	Chr 20: 6448432	(BMP2)_beyond	A/G	0.7561	-0.1302 (0.0269)	1.288e-06	3866	Yes	0.99947
rs6085565	Chr 20: 6449228	(BMP2)_beyond	A/G	0.7559	-0.1302 (0.0269)	1.3e-06	3866	Yes	0.99932
rs6117273	Chr 20: 6447536	(BMP2)_beyond	T/C	0.7557	-0.1303 (0.0269)	1.301e-06	3866	Yes	0.99589
rs149051085	Chr 4: 108880561	(CYP2U1)_beyond	A/G	0.2071	0.1445 (0.0299)	1.313e-06	3866	Yes	0.94838
rs4956029	Chr 4: 108851574	CYP2U1	T/C	0.2251	0.1365 (0.0282)	1.347e-06	3863	No	1	0.7617
rs146461937	Chr 4: 108880668	(CYP2U1)_beyond	A/C	0.816	-0.1552 (0.0321)	1.36e-06	3866	Yes	0.89287
rs2326787	Chr 20: 6451752	(BMP2)_beyond	T/C	0.2447	0.1297 (0.0269)	1.372e-06	3866	Yes	0.99948
rs7262110	Chr 20: 6448094	(BMP2)_beyond	A/G	0.2443	0.1298 (0.0269)	1.372e-06	3866	Yes	0.99889
rs6085566	Chr 20: 6449281	(BMP2)_beyond	A/G	0.2444	0.1297 (0.0269)	1.385e-06	3866	Yes	0.99948
rs6117278	Chr 20: 6448768	(BMP2)_beyond	A/T	0.7557	-0.1297 (0.0269)	1.395e-06	3866	Yes	0.99983
rs6085569	Chr 20: 6453105	(BMP2)_beyond	C/G	0.7552	-0.1296 (0.0269)	1.405e-06	3866	Yes	0.99983
rs6117277	Chr 20: 6448678	(BMP2)_beyond	T/G	0.2446	0.1296 (0.0269)	1.407e-06	3865	No	1	0.6151
rs9386048	Chr 6: 144125035	PHACTR2	A/G	0.3349	-0.1187 (0.0246)	1.431e-06	3866	No	1	0.07241
rs147708898	Chr 3: 35557483	(LOC100130503)_beyond	A/G	0.9818	0.4256 (0.0884)	1.46e-06	3866	Yes	0.95153
rs2836935	Chr 21: 40566372	BRWD1	T/G	0.8411	0.1523 (0.0316)	1.484e-06	3848	No	1	0.4385
rs11697584	Chr 20: 6465507	(BMP2)_beyond	A/T	0.8211	0.146 (0.0303)	1.486e-06	3866	Yes	0.97935
rs62311379	Chr 4: 108853592	CYP2U1	A/G	0.7706	-0.136 (0.0283)	1.504e-06	3866	Yes	0.98418
rs10028518	Chr 4: 108844662	(CYP2U1)_beyond	C/G	0.7718	-0.1356 (0.0282)	1.509e-06	3866	Yes	0.99666
rs9997886	Chr 4: 108883953	(CYP2U1)_beyond	T/C	0.2258	0.1356 (0.0283)	1.585e-06	3866	Yes	0.99513
rs4815903	Chr 20: 6453324	(BMP2)_beyond	T/C	0.8326	0.1477 (0.0308)	1.661e-06	3849	No	1	0.7929
rs13041146	Chr 20: 6452186	(BMP2)_beyond	A/G	0.1675	-0.1474 (0.0308)	1.682e-06	3866	Yes	0.99887
rs62311382	Chr 4: 108856332	CYP2U1	A/G	0.2168	0.1373 (0.0287)	1.712e-06	3866	Yes	0.99346
rs62311381	Chr 4: 108856293	CYP2U1	A/G	0.7832	-0.1373 (0.0287)	1.719e-06	3866	Yes	0.99333
rs6085573	Chr 20: 6461060	(BMP2)_beyond	T/C	0.7521	-0.1285 (0.0269)	1.752e-06	3853	No	1	0.8291
rs71338565	Chr 20: 6458864	(BMP2)_beyond	T/C	0.2446	0.1291 (0.027)	1.782e-06	3866	Yes	0.99087
rs2144222	Chr 6: 144136839	PHACTR2	T/G	0.6984	0.1213 (0.0254)	1.79e-06	3866	Yes	0.99227
rs6835503	Chr 4: 108851281	CYP2U1	A/G	0.2281	0.1346 (0.0282)	1.797e-06	3866	Yes	0.99538
rs76210762	Chr 4: 108870764	CYP2U1	A/T	0.2012	0.1401 (0.0294)	1.824e-06	3866	Yes	0.99618
rs12117997	Chr 1: 19064027	PAX7	A/T	0.0674	0.2268 (0.0476)	1.858e-06	3866	Yes	0.94901
rs11699612	Chr 20: 6465633	(BMP2)_beyond	T/C	0.1858	-0.1413 (0.0297)	1.889e-06	3865	No	1	0.9359
rs9403532	Chr 6: 144113921	PHACTR2	T/C	0.3568	-0.1152 (0.0242)	1.978e-06	3866	No	1	0.05544
rs10006030	Chr 4: 108844544	(CYP2U1)_beyond	A/G	0.7716	-0.1337 (0.0282)	2.053e-06	3866	Yes	0.99717
rs6107811	Chr 20: 6464883	(BMP2)_beyond	A/C	0.247	0.1276 (0.0269)	2.119e-06	3866	Yes	0.99466
rs28784012	Chr 4: 108877783	(CYP2U1)	A/C	0.7653	-0.1321 (0.0279)	2.167e-06	3866	Yes	0.99897
rs116433285	Chr 4: 108881721	(CYP2U1)_beyond	C/G	0.235	0.1321 (0.0279)	2.216e-06	3866	Yes	0.99765
rs11724020	Chr 4: 108829516	SGMS2	T/C	0.229	0.1331 (0.0281)	2.229e-06	3866	Yes	0.99839
rs1571606	Chr 20: 6459919	(BMP2)_beyond	C/G	0.7524	-0.1269 (0.0268)	2.265e-06	3866	Yes	0.99882
rs10027273	Chr 4: 108879343	(CYP2U1)	T/C	0.238	0.1321 (0.028)	2.276e-06	3866	Yes	0.98423
rs6117291	Chr 20: 6463025	(BMP2)_beyond	T/C	0.7522	-0.1266 (0.0268)	2.37e-06	3866	Yes	0.99887
rs144204622	Chr 4: 108880762	(CYP2U1)_beyond	T/C	0.2128	0.14 (0.0298)	2.544e-06	3866	Yes	0.94099
rs28802118	Chr 4: 108886826	(CYP2U1)_beyond	A/C	0.2332	0.1312 (0.0279)	2.591e-06	3864	No	1	1
rs140063753	Chr 4: 23869476	PPARGC1A	A/T	0.0117	-0.6277 (0.1336)	2.623e-06	3866	Yes	0.66042
rs1485572	Chr 4: 20069271	(SLIT2)_beyond	A/T	0.2357	-0.1301 (0.0277)	2.625e-06	3866	Yes	0.96632
rs6077004	Chr 20: 6442961	(BMP2)_beyond	A/G	0.2415	-0.1268 (0.027)	2.647e-06	3866	No	1	0.8382
rs17498593	Chr 4: 108837809	(SGMS2)	A/G	0.7702	-0.1311 (0.0281)	3.016e-06	3866	Yes	0.99991
rs17564275	Chr 4: 108832727	SGMS2	T/C	0.7708	-0.1311 (0.0281)	3.025e-06	3866	Yes	0.99955
rs6054292	Chr 20: 6454661	(BMP2)_beyond	A/G	0.7467	-0.1244 (0.0267)	3.101e-06	3863	No	1	0.5278
rs13038560	Chr 20: 6464874	(BMP2)_beyond	T/C	0.8239	0.1415 (0.0304)	3.13e-06	3866	Yes	0.98249
rs12145271	Chr 1: 19063865	PAX7	T/C	0.0631	0.2223 (0.0477)	3.133e-06	3865	No	1	0.07199
rs4652287	Chr 1: 177969366	(LOC730102)_beyond	A/G	0.7485	0.1224 (0.0263)	3.144e-06	3866	Yes	0.99975
rs6940823	Chr 6: 144134116	PHACTR2	A/G	0.5907	0.1105 (0.0237)	3.154e-06	3866	Yes	0.98145
rs8727	Chr 4: 108873285	CYP2U1	T/C	0.7655	-0.1299 (0.0279)	3.165e-06	3862	No	1	1
rs13043446	Chr 20: 6464877	(BMP2)_beyond	T/C	0.1752	-0.1419 (0.0305)	3.231e-06	3866	Yes	0.98332
rs7757545	Chr 6: 144106088	PHACTR2	T/C	0.3392	-0.1156 (0.0249)	3.379e-06	3866	Yes	0.96982
rs9376793	Chr 6: 144136099	PHACTR2	T/C	0.6975	0.1172 (0.0252)	3.46e-06	3862	No	1	0.1389
rs10013710	Chr 4: 108827378	SGMS2	A/C	0.7709	-0.1302 (0.0281)	3.507e-06	3865	No	1	0.764
rs12708323	Chr 11: 90027985	(CHORDC1)_beyond	T/C	0.1172	0.2331 (0.0503)	3.531e-06	3866	Yes	0.51205
rs13124218	Chr 4: 20043255	(SLIT2)_beyond	T/G	0.3188	-0.1155 (0.0249)	3.578e-06	3812	No	1	0.8578
rs75875346	Chr 11: 96579704	(JRKL)_beyond	A/G	0.0373	0.2733 (0.059)	3.595e-06	3864	No	1	0.2949
rs71374110	Chr 16: 89389992	ANKRD11	C/G	0.6479	0.1353 (0.0292)	3.655e-06	3866	Yes	0.67036
rs196008	Chr 16: 23976991	PRKCB	A/G	0.4971	0.1071 (0.0231)	3.666e-06	3863	No	1	0.8783
rs149215291	Chr 5: 137453529	NME5	A/G	0.0142	-0.4658 (0.1007)	3.715e-06	3866	Yes	0.98985
rs10013434	Chr 4: 108827123	SGMS2	A/T	0.7723	-0.1307 (0.0283)	3.745e-06	3866	Yes	0.98916
rs34050416	Chr 20: 6457164	(BMP2)_beyond	A/G	0.1787	-0.1383 (0.0299)	3.804e-06	3866	Yes	0.99783
rs13045192	Chr 20: 6463017	(BMP2)_beyond	A/G	0.1786	-0.1384 (0.03)	3.844e-06	3866	Yes	0.99819
rs13041415	Chr 20: 6463095	(BMP2)_beyond	T/C	0.8214	0.1384 (0.03)	3.853e-06	3866	Yes	0.99755
rs13037119	Chr 20: 6458525	(BMP2)_beyond	T/C	0.1786	-0.1383 (0.0299)	3.876e-06	3866	Yes	0.99782
rs17498391	Chr 4: 108829185	SGMS2	T/C	0.7577	-0.1265 (0.0275)	4.051e-06	3866	Yes	0.9991
rs17794544	Chr 20: 6460319	(BMP2)_beyond	A/T	0.8217	0.138 (0.03)	4.081e-06	3866	Yes	0.99867
rs7744331	Chr 6: 144115890	PHACTR2	T/C	0.3498	-0.112 (0.0243)	4.267e-06	3866	Yes	0.9996
rs149168284	Chr 3: 82143246	(GBE1)_beyond	T/C	0.9826	0.4738 (0.1031)	4.304e-06	3866	Yes	0.72546
rs192719332	Chr 9: 109142590	(ZNF462)_beyond	A/G	0.9685	0.4602 (0.1001)	4.317e-06	3866	Yes	0.45372
rs3929778	Chr 20: 6460290	(BMP2)_beyond	T/C	0.8208	0.1377 (0.03)	4.339e-06	3866	Yes	0.99487
rs9376787	Chr 6: 144116316	PHACTR2	A/C	0.3497	-0.1118 (0.0244)	4.397e-06	3866	Yes	0.99948
rs35281838	Chr 20: 6464623	(BMP2)_beyond	T/C	0.819	0.1371 (0.0299)	4.431e-06	3866	Yes	0.98654
rs138689143	Chr 3: 82177584	(GBE1)_beyond	C/G	0.0174	-0.4743 (0.1033)	4.439e-06	3866	Yes	0.72474
rs16852317	Chr 1: 177968616	(LOC730102)_beyond	A/G	0.749	0.1204 (0.0263)	4.689e-06	3857	No	1	0.3438
rs72683510	Chr 1: 104864732	(LOC100129138)_beyond	A/C	0.9831	-0.4237 (0.0926)	4.729e-06	3866	Yes	0.99063
rs74618095	Chr 21: 40683196	BRWD1	T/C	0.8446	0.1556 (0.034)	4.774e-06	3866	Yes	0.88356
rs78706780	Chr 4: 108838024	(SGMS2)	C/G	0.7962	-0.134 (0.0293)	4.835e-06	3866	Yes	0.99412
rs73312260	Chr 5: 168413314	SLIT3	A/G	0.0357	0.2793 (0.0612)	4.948e-06	3865	No	1	0.5384
rs196009	Chr 16: 23977949	PRKCB	A/T	0.4974	0.1057 (0.0232)	4.97e-06	3866	Yes	0.99864
c12b91167588INDEL	Chr 12: 91167588		I/R	0.0249	-0.46 (0.092)	5.699e-07	3866	Yes	0.63601
c20b6447485INDEL	Chr 20: 6447485		I/R	0.7489	-0.1348 (0.027)	5.934e-07	3866	Yes	0.97118
c4b108860187INDEL	Chr 4: 108860187		I/R	0.2262	0.139 (0.0282)	7.89e-07	3866	Yes	0.99963
c4b108858170INDEL	Chr 4: 108858170		D/R	0.226	0.1391 (0.0282)	7.981e-07	3866	Yes	0.99956
c4b108868036INDEL	Chr 4: 108868036		I/R	0.227	0.1384 (0.0282)	8.91e-07	3866	Yes	0.99668
c4b108865997INDEL	Chr 4: 108865997		I/R	0.2343	0.1411 (0.0288)	9.866e-07	3866	Yes	0.9346
c4b108861767INDEL	Chr 4: 108861767		D/R	0.2326	0.137 (0.0282)	1.145e-06	3866	Yes	0.9807
c20b6463587INDEL	Chr 20: 6463587		D/R	0.2478	0.129 (0.0269)	1.675e-06	3866	Yes	0.98882
c20b6463586INDEL	Chr 20: 6463586		D/R	0.2478	0.1278 (0.0269)	2.021e-06	3866	Yes	0.99281
c10b12415854INDEL	Chr 10: 12415854		I/R	0.3137	-0.1242 (0.0262)	2.23e-06	3866	Yes	0.9153
c3b35091088INDEL	Chr 3: 35091088		I/R	0.0212	0.4652 (0.0985)	2.321e-06	3866	Yes	0.65893
c4b108845810INDEL	Chr 4: 108845810		D/R	0.2429	0.1272 (0.0275)	3.788e-06	3866	Yes	0.99333
c3b35091089INDEL	Chr 3: 35091089		I/R	0.0211	0.4769 (0.1033)	3.928e-06	3866	Yes	0.58952
c3b82237512INDEL	Chr 3: 82237512		D/R	0.0171	-0.4777 (0.1041)	4.421e-06	3866	Yes	0.72475
c6b144137740INDEL	Chr 6: 144137740		D/R	0.2972	-0.1173 (0.0256)	4.593e-06	3866	Yes	0.98485

## Sheet: SuppTable2
Supplementary Table 2. FEV1/FVC GWAS results with suggestive association (p-value<5E-06) from LLFS, regardless of replication or look-up.
SNP	Chromosomal Position	Gene	coded/noncoded allele	coded allele frequency	b (SE)	P_value	N	imputed	rsq	P_HWE
rs1078578	Chr 16: 89386934	ANKRD11	A/G	0.69454	-0.1344 (0.0247)	5.31e-08	3866	Yes	0.9958
rs10830056	Chr 10: 133378774	(FLJ46300)_beyond	A/G	0.164038	-0.168 (0.0309)	5.432e-08	3864	No	1	0.06623
rs1078577	Chr 16: 89387088	ANKRD11	G/A	0.69395	0.1332 (0.0246)	6.55e-08	3866	Yes	0.99852
rs6482913	Chr 10: 133375759	(FLJ46300)_beyond	T/C	0.83564	0.1628 (0.0309)	1.397e-07	3866	Yes	0.99862
rs889574	Chr 16: 89386808	ANKRD11	T/C	0.305182	0.1292 (0.0247)	1.631e-07	3863	No	1	0.1506
rs78786949	Chr 14: 57698896	EXOC5	C/T	0.9827	-0.4654 (0.0898)	2.216e-07	3866	Yes	0.95731
rs77540190	Chr 18: 25701775	CDH2	G/C	0.81169	0.1598 (0.0312)	3.072e-07	3866	Yes	0.90284
rs111631945	Chr 14: 57698313	EXOC5	C/T	0.98283	-0.4579 (0.09)	3.594e-07	3866	Yes	0.9625
rs112292237	Chr 14: 57662776	(EXOC5)_beyond	T/C	0.016514	-0.4558 (0.0897)	3.808e-07	3866	No	1	0.4011
rs79052010	Chr 2: 62520333	(B3GNT2)_beyond	T/C	0.0248772	-0.3642 (0.0743)	9.394e-07	3859	No	1	0.6244
rs115885935	Chr 2: 62505454	(B3GNT2)_beyond	C/T	0.97442	-0.3649 (0.0747)	1.033e-06	3866	Yes	0.93162
rs17446581	Chr 18: 25689825	CDH2	G/A	0.74353	0.1281 (0.0264)	1.257e-06	3866	Yes	0.99907
rs78236810	Chr 3: 181567171	(SOX2-OT)_beyond	A/C	0.95529	0.3629 (0.0749)	1.26e-06	3866	Yes	0.55757
rs17463379	Chr 18: 25689484	CDH2	A/T	0.7437	-0.1277 (0.0264)	1.332e-06	3866	Yes	0.99974
rs113314132	Chr 1: 155094189	(EFNA1)_beyond	A/G	0.94438	0.2483 (0.0516)	1.493e-06	3866	Yes	0.94915
rs71387111	Chr 16: 56113826	(LOC283856)_beyond	C/T	0.84576	0.1649 (0.0343)	1.507e-06	3866	Yes	0.89281
rs11564389	Chr 18: 25688791	CDH2	T/C	0.255864	0.1269 (0.0264)	1.563e-06	3864	No	1	0.6814
rs2872536	Chr 20: 61721604	(LOC63930)_beyond	C/T	0.81487	0.2123 (0.0442)	1.605e-06	3866	Yes	0.43793
rs12971785	Chr 19: 24055721	(ZNF726)_beyond	G/C	0.85649	0.1935 (0.0404)	1.644e-06	3866	Yes	0.66889
rs7515850	Chr 1: 112788187	(CTTNBP2NL)_beyond	T/C	0.75552	0.1293 (0.0271)	1.818e-06	3866	Yes	0.9964
rs7556200	Chr 1: 112788128	(CTTNBP2NL)_beyond	A/C	0.75552	0.1292 (0.0271)	1.852e-06	3866	Yes	0.99651
rs7556199	Chr 1: 112788126	(CTTNBP2NL)_beyond	A/G	0.75553	0.1291 (0.0271)	1.886e-06	3866	Yes	0.99661
rs7659233	Chr 4: 181295633	(LINC00290)_beyond	A/G	0.70581	0.1206 (0.0253)	1.934e-06	3866	Yes	0.99719
rs7520845	Chr 1: 112787494	(CTTNBP2NL)_beyond	T/G	0.244511	-0.1281 (0.0271)	2.191e-06	3864	No	1	0.4106
rs141270195	Chr 18: 25683457	CDH2	A/G	0.75567	-0.1287 (0.0272)	2.26e-06	3866	Yes	0.96211
rs893836	Chr 1: 112788478	(CTTNBP2NL)_beyond	G/A	0.75495	-0.1301 (0.0275)	2.312e-06	3866	Yes	0.96294
rs76399646	Chr 1: 230128807	(GALNT2)_beyond	G/A	0.0163462	0.4391 (0.093)	2.332e-06	3854	No	1	0.01555
rs76409682	Chr 8: 68125023	ARFGEF1	C/G	0.98328	0.5556 (0.1177)	2.361e-06	3866	Yes	0.55924
rs182344719	Chr 5: 5991929	(FLJ33360)_beyond	G/A	0.9887	-0.5698 (0.121)	2.474e-06	3866	Yes	0.7848
rs71374110	Chr 16: 89389992	ANKRD11	C/G	0.6479	0.138 (0.0293)	2.508e-06	3866	Yes	0.67036
rs61820282	Chr 1: 112787576	(CTTNBP2NL)_beyond	C/T	0.75558	-0.1273 (0.0271)	2.536e-06	3866	Yes	0.99936
rs7520740	Chr 1: 112787396	(CTTNBP2NL)_beyond	A/G	0.24403	-0.1268 (0.0271)	2.769e-06	3863	No	1	0.4099
rs4836981	Chr 9: 127340145	NR6A1	C/T	0.491903	-0.1082 (0.0231)	2.908e-06	3866	No	1	0.838
rs1440165	Chr 1: 112784073	(CTTNBP2NL)_beyond	A/C	0.73746	0.1241 (0.0266)	2.966e-06	3866	Yes	0.99006
rs10818989	Chr 9: 127564587	OLFML2A	T/G	0.47711	0.1086 (0.0232)	2.97e-06	3803	No	1	0.9588
rs12488911	Chr 3: 36033308	(ARPP21)_beyond	C/T	0.64157	-0.1166 (0.025)	3.021e-06	3866	Yes	0.97464
rs2581392	Chr 1: 112785271	(CTTNBP2NL)_beyond	A/G	0.244778	-0.126 (0.027)	3.089e-06	3865	No	1	0.4115
rs62356476	Chr 4: 184311485	(CDKN2AIP)_beyond	G/A	0.89391	-0.1771 (0.038)	3.205e-06	3866	Yes	0.98834
rs1946896	Chr 1: 112786406	(CTTNBP2NL)_beyond	C/T	0.75562	-0.1259 (0.027)	3.225e-06	3866	Yes	1.00009
rs61614421	Chr 1: 112786960	(CTTNBP2NL)_beyond	G/C	0.75556	-0.1259 (0.027)	3.225e-06	3866	Yes	0.99987
rs7543910	Chr 1: 112787371	(CTTNBP2NL)_beyond	C/T	0.75562	-0.1259 (0.027)	3.225e-06	3866	Yes	1.00009
rs7555337	Chr 1: 112787019	(CTTNBP2NL)_beyond	T/G	0.75562	0.1259 (0.027)	3.225e-06	3866	Yes	1.00009
rs7555450	Chr 1: 112787351	(CTTNBP2NL)_beyond	A/C	0.75562	0.1259 (0.027)	3.225e-06	3866	Yes	1.00009
rs10818987	Chr 9: 127520729	NR6A1	T/C	0.51066	-0.1083 (0.0233)	3.232e-06	3866	Yes	0.98917
rs7538140	Chr 1: 112785942	(CTTNBP2NL)_beyond	C/G	0.75561	0.1259 (0.027)	3.249e-06	3866	Yes	1.00002
rs72702273	Chr 1: 155060318	(EFNA3)	G/A	0.94549	-0.2362 (0.0508)	3.309e-06	3866	Yes	0.98999
rs12126992	Chr 1: 155067608	(EFNA3)_beyond	G/A	0.93927	-0.2265 (0.0488)	3.391e-06	3866	Yes	0.98557
rs9965582	Chr 18: 25697512	CDH2	A/G	0.295653	0.1175 (0.0253)	3.443e-06	3866	No	1	0.8043
rs7242981	Chr 18: 43341205	(SLC14A1)_beyond	C/T	0.95919	0.2779 (0.0599)	3.521e-06	3866	Yes	0.981
rs11954054	Chr 5: 150836145	SLC36A1	G/A	0.221973	0.1296 (0.028)	3.581e-06	3858	No	1	0.5105
rs8032988	Chr 15: 58893464	ADAM10	T/C	0.97524	-0.3561 (0.0768)	3.588e-06	3866	Yes	0.97346
rs10818983	Chr 9: 127411577	NR6A1	T/A	0.50956	0.1073 (0.0232)	3.614e-06	3866	Yes	0.99705
rs7699669	Chr 4: 181295188	(LINC00290)_beyond	T/A	0.70547	-0.1173 (0.0254)	3.688e-06	3866	Yes	0.99962
rs4838210	Chr 9: 127546183	OLFML2A	G/A	0.51176	0.1075 (0.0232)	3.736e-06	3866	Yes	0.99132
rs13283284	Chr 9: 127516177	NR6A1	T/C	0.50749	-0.1076 (0.0233)	3.752e-06	3866	Yes	0.98954
rs5761038	Chr 22: 25743246	(LOC100652901)	C/T	0.95788	-0.2731 (0.0591)	3.787e-06	3866	Yes	0.95743
rs113560004	Chr 5: 159455300	TTC1	C/T	0.76358	0.1276 (0.0276)	3.811e-06	3866	Yes	0.95817
rs10760370	Chr 9: 127418003	NR6A1	C/G	0.49086	0.1072 (0.0232)	3.843e-06	3866	Yes	0.99274
rs75842155	Chr 18: 43339422	(SLC14A1)_beyond	G/A	0.95931	0.2781 (0.0602)	3.87e-06	3866	Yes	0.97477
rs6478671	Chr 9: 127373995	NR6A1	T/A	0.51477	0.1078 (0.0234)	3.893e-06	3866	Yes	0.98216
rs10818984	Chr 9: 127413551	NR6A1	T/C	0.5065	-0.1067 (0.0232)	4.188e-06	3866	Yes	0.99589
rs4838202	Chr 9: 127464166	NR6A1	C/G	0.48069	0.1081 (0.0235)	4.314e-06	3866	Yes	0.96537
rs721862	Chr 9: 127535992	(LOC100505607)	A/G	0.487961	0.1063 (0.0231)	4.324e-06	3866	No	1	0.7589
rs34452929	Chr 9: 132327245	(C9orf50)_beyond	C/T	0.92903	-0.2133 (0.0464)	4.325e-06	3866	Yes	0.9568
rs4838207	Chr 9: 127519134	NR6A1	G/A	0.51552	0.1068 (0.0233)	4.386e-06	3866	Yes	0.98855
rs10818980	Chr 9: 127343524	NR6A1	C/T	0.51026	0.1062 (0.0231)	4.414e-06	3866	Yes	0.99794
rs6004600	Chr 22: 25742663	(LOC100652901)	G/C	0.95763	-0.2707 (0.059)	4.456e-06	3866	Yes	0.95318
rs4838206	Chr 9: 127511924	NR6A1	T/G	0.51351	-0.1066 (0.0233)	4.566e-06	3866	Yes	0.9895
rs4836985	Chr 9: 127407894	NR6A1	C/T	0.50819	0.1061 (0.0232)	4.575e-06	3866	Yes	0.99832
rs4836980	Chr 9: 127339163	NR6A1	C/T	0.51022	0.1059 (0.0231)	4.609e-06	3866	Yes	0.99978
rs4240487	Chr 9: 127370307	NR6A1	C/T	0.51506	0.1069 (0.0234)	4.699e-06	3866	Yes	0.98279
rs187955701	Chr 5: 5976478	(FLJ33360)_beyond	G/A	0.98889	-0.5638 (0.1232)	4.711e-06	3866	Yes	0.76986
rs2067791	Chr 9: 127438294	MIR181A2HG	C/T	0.50728	0.1059 (0.0231)	4.807e-06	3866	Yes	0.99604
rs1961506	Chr 4: 41763213	(PHOX2B)_beyond	A/G	0.70165	0.1151 (0.0252)	4.974e-06	3866	Yes	0.98107
c18b25686208INDEL	Chr 18: 25686208		R/D	0.74394	0.1298 (0.0265)	9.728e-07	3866	Yes	0.99408
c10b130021838INDEL	Chr 10: 130021838		R/I	0.98371	-0.4972 (0.1016)	9.935e-07	3866	Yes	0.86717
c2b62514666INDEL	Chr 2: 62514666		R/D	0.97416	-0.3621 (0.0746)	1.213e-06	3866	Yes	0.92403
c9b127520452INDEL	Chr 9: 127520452		R/D	0.51688	0.1093 (0.0234)	2.898e-06	3866	Yes	0.97926
c7b28209953INDEL	Chr 7: 28209953		R/D	0.46677	-0.1094 (0.0235)	3.123e-06	3866	Yes	0.9664
c4b41757422INDEL	Chr 4: 41757422		R/D	0.72979	-0.1255 (0.027)	3.395e-06	3866	Yes	0.90985
c4b41748743INDEL	Chr 4: 41748743		R/D	0.72399	-0.1213 (0.0265)	4.485e-06	3866	Yes	0.93356
c1b112776063INDEL	Chr 1: 112776063		D/R	0.7857	0.1492 (0.0326)	4.653e-06	3866	Yes	0.75512
c9b127391688INDEL	Chr 9: 127391688		R/D	0.51498	0.1068 (0.0233)	4.714e-06	3866	Yes	0.98443
c9b127520454INDEL	Chr 9: 127520454		R/D	0.51725	0.1069 (0.0234)	4.888e-06	3866	Yes	0.97831

## Sheet: SuppTable3
Supplementary Table 3. FEV1 GWAS results from LLFS with look-up in CHARGE/SPIROMETA consortia and meta-analysis of LLFS and CHARGE/SPIROMETA.
			LLFS					CHARGE/SPIROMETA CONSORTIA				Meta-Analysis, LLFS & CHARGE/SPIROMETA
SNP	Chromosomal Position	Gene	Coded/Noncoded Allele	Coded allele frequency	b (SE)	P_value	N	Coded/Noncoded Allele	Coded allele frequency	b (SE)	P_value	Coded/Noncoded Allele	Coded allele frequency	b (SE)	P_value	HetPVal	N
rs1493131	Chr 4: 108860906	CYP2U1	A/G	0.2259	0.1393 (0.0281)	7.372e-07	3863	A/G	0.21532	-0.0061 (0.0085)	0.470153	A/G	0.2162	0.006 (0.0081)	0.4606	7.233e-07	51876.8
rs1493122	Chr 4: 108864651	CYP2U1	T/C	0.7736	-0.1392 (0.0281)	7.592e-07	3866	T/C	0.785571	0.0062 (0.0085)	0.468116	T/C	0.7846	-0.0061 (0.0082)	0.4551	7.401e-07	51104.5
rs11724895	Chr 4: 108865791	CYP2U1	C/G	0.7736	-0.1391 (0.0282)	7.719e-07	3866	C/G	0.785521	0.0063 (0.0085)	0.46218	C/G	0.7845	-0.0059 (0.0082)	0.4672	8.062e-07	51067.5
rs998405	Chr 4: 108862837	CYP2U1	C/G	0.2263	0.139 (0.0281)	7.932e-07	3866	C/G	0.21522	-0.0058 (0.0085)	0.498039	C/G	0.2161	0.0064 (0.0081)	0.4335	8.181e-07	51501.3
rs17564501	Chr 4: 108863209	CYP2U1	A/C	0.7737	-0.139 (0.0281)	7.932e-07	3866	A/C	0.784924	0.0059 (0.0085)	0.496168	A/C	0.784	-0.0064 (0.0081)	0.4347	8.151e-07	51456.2
rs1493126	Chr 4: 108855828	CYP2U1	C/G	0.2258	0.139 (0.0282)	8.242e-07	3866	C/G	0.215432	-0.0053 (0.0085)	0.528272	C/G	0.2163	0.0066 (0.0081)	0.4154	9.484e-07	51686.9
rs7791	Chr 4: 108873308	CYP2U1	A/C	0.7734	-0.1385 (0.0282)	8.718e-07	3866	A/C	0.987325	0.0426 (0.0354)	0.228048	A/C	0.8565	-0.0681 (0.0221)	0.002009	6.226e-05	6547
rs9390140	Chr 6: 144127026	PHACTR2	C/G	0.3347	-0.1212 (0.0247)	8.834e-07	3866	C/G	0.327211	0.0021 (0.0075)	0.784198	C/G	0.3278	-0.0083 (0.0072)	0.245	1.797e-06	51073
rs17564543	Chr 4: 108863481	CYP2U1	T/C	0.7736	-0.1382 (0.0281)	9.07e-07	3866	T/C	0.783864	0.0071 (0.0085)	0.403124	T/C	0.783	-0.0052 (0.0082)	0.528	7.473e-07	50934.5
rs4956031	Chr 4: 108857140	CYP2U1	T/C	0.2255	0.1384 (0.0282)	9.165e-07	3859	T/C	0.215405	-0.0054 (0.0085)	0.521732	T/C	0.2162	0.0065 (0.0081)	0.4246	1.036e-06	51714.8
rs6117281	Chr 20: 6455349	(BMP2)_beyond	A/G	0.7545	-0.1312 (0.0269)	1.038e-06	3866	A/G	0.763337	-0.0174 (0.0083)	0.0349082	A/G	0.7626	-0.0272 (0.0079)	0.0005643	5.272e-05	51119.6
rs10204724	Chr 2: 29621629	ALK	A/G	0.4669	0.1137 (0.0233)	1.08e-06	3857	A/G	0.502889	-0.0078 (0.0077)	0.311468	A/G	0.4993	0.0043 (0.0074)	0.5622	7.426e-07	42790.3
rs6117271	Chr 20: 6446150	(BMP2)_beyond	T/C	0.2439	0.1311 (0.027)	1.21e-06	3866	T/C	0.241767	0.0166 (0.0083)	0.0457338	T/C	0.242	0.0265 (0.0079)	0.0008501	5.023e-05	49877.3
rs6117275	Chr 20: 6448432	(BMP2)_beyond	A/G	0.7561	-0.1302 (0.0269)	1.288e-06	3866	A/G	0.758981	-0.0164 (0.0083)	0.0469662	A/G	0.7587	-0.0263 (0.0079)	0.0008938	5.299e-05	50270.6
rs6085565	Chr 20: 6449228	(BMP2)_beyond	A/G	0.7559	-0.1302 (0.0269)	1.3e-06	3866	A/G	0.759513	-0.0162 (0.0083)	0.0504315	A/G	0.7592	-0.026 (0.0079)	0.0009968	5.073e-05	50473.5
rs4956029	Chr 4: 108851574	CYP2U1	T/C	0.2251	0.1365 (0.0282)	1.347e-06	3863	T/C	0.155533	-0.0077 (0.0101)	0.44449	T/C	0.1635	0.0087 (0.0095)	0.359	1.481e-06	37243.1
rs7262110	Chr 20: 6448094	(BMP2)_beyond	A/G	0.2443	0.1298 (0.0269)	1.372e-06	3866	A/G	0.241337	0.0164 (0.0083)	0.0476227	A/G	0.2416	0.0262 (0.0079)	0.0009239	5.603e-05	50150.1
rs2326787	Chr 20: 6451752	(BMP2)_beyond	T/C	0.2447	0.1297 (0.0269)	1.372e-06	3866	T/C	0.22448	0.0161 (0.0087)	0.062191	T/C	0.2264	0.0268 (0.0082)	0.001145	5.855e-05	48108
rs6085566	Chr 20: 6449281	(BMP2)_beyond	A/G	0.2444	0.1297 (0.0269)	1.385e-06	3866	A/G	0.24048	0.0162 (0.0083)	0.0502048	A/G	0.2408	0.026 (0.0079)	0.001011	5.481e-05	50502.4
rs6117278	Chr 20: 6448768	(BMP2)_beyond	A/T	0.7557	-0.1297 (0.0269)	1.395e-06	3866	A/T	0.75948	-0.0161 (0.0083)	0.0508971	A/T	0.7592	-0.0259 (0.0079)	0.001031	5.441e-05	50469
rs6085569	Chr 20: 6453105	(BMP2)_beyond	C/G	0.7552	-0.1296 (0.0269)	1.405e-06	3866	C/G	0.759538	-0.0162 (0.0083)	0.0498496	C/G	0.7592	-0.0259 (0.0079)	0.001009	5.559e-05	50603.2
rs6117277	Chr 20: 6448678	(BMP2)_beyond	T/G	0.2446	0.1296 (0.0269)	1.407e-06	3865	T/G	0.240285	0.0154 (0.0083)	0.0632228	T/G	0.2407	0.0252 (0.0079)	0.001417	4.921e-05	50485
rs9386048	Chr 6: 144125035	PHACTR2	A/G	0.3349	-0.1187 (0.0246)	1.431e-06	3866	A/G	0.326695	0.0027 (0.0075)	0.720596	A/G	0.3274	-0.0077 (0.0072)	0.2855	2.369e-06	50733.8
rs2836935	Chr 21: 40566372	BRWD1	T/G	0.8411	0.1523 (0.0316)	1.484e-06	3848	T/G	0.834047	-0.0038 (0.0101)	0.706311	T/G	0.8347	0.0107 (0.0096)	0.267	2.537e-06	42560.6
rs4815903	Chr 20: 6453324	(BMP2)_beyond	T/C	0.8326	0.1477 (0.0308)	1.661e-06	3849	T/C	0.801734	0.0101 (0.0090)	0.262875	T/C	0.8042	0.021 (0.0087)	0.01542	1.807e-05	48559.8
rs6085573	Chr 20: 6461060	(BMP2)_beyond	T/C	0.7521	-0.1285 (0.0269)	1.752e-06	3853	T/C	0.760384	-0.0176 (0.0083)	0.0329564	T/C	0.7597	-0.0272 (0.0079)	0.0005772	8.168e-05	50703.9
rs12117997	Chr 1: 19064027	PAX7	A/T	0.0674	0.2268 (0.0476)	1.858e-06	3866	A/T	0.602345	0.0474 (0.0308)	0.123846	A/T	0.4444	0.1004 (0.0259)	0.000104	0.001559	14625
rs11699612	Chr 20: 6465633	(BMP2)_beyond	T/C	0.1858	-0.1413 (0.0297)	1.889e-06	3865	T/C	0.211523	-0.0050 (0.0088)	0.568871	T/C	0.2094	-0.016 (0.0084)	0.05779	1.083e-05	48464.1
rs11724020	Chr 4: 108829516	SGMS2	T/C	0.229	0.1331 (0.0281)	2.229e-06	3866	T/C	0.215642	-0.0056 (0.0086)	0.515942	T/C	0.2168	0.0063 (0.0082)	0.4459	2.36e-06	50282.9
rs1571606	Chr 20: 6459919	(BMP2)_beyond	C/G	0.7524	-0.1269 (0.0268)	2.265e-06	3866	C/G	0.760801	-0.0179 (0.0083)	0.030784	C/G	0.7601	-0.0273 (0.0079)	0.0005399	0.0001012	50699.7
rs1485572	Chr 4: 20069271	(SLIT2)_beyond	A/T	0.2357	-0.1301 (0.0277)	2.625e-06	3866	A/T	0.272592	0.0002 (0.0091)	0.986411	A/T	0.269	-0.0124 (0.0086)	0.1488	7.846e-06	43790.2
rs6077004	Chr 20: 6442961	(BMP2)_beyond	A/G	0.2415	-0.1268 (0.027)	2.647e-06	3866	A/G	0.269514	-0.0095 (0.0080)	0.236823	A/G	0.2672	-0.0191 (0.0077)	0.01331	3.147e-05	49447.5
rs17498593	Chr 4: 108837809	(SGMS2)	A/G	0.7702	-0.1311 (0.0281)	3.016e-06	3866	A/G	0.78236	0.0053 (0.0085)	0.536411	A/G	0.7813	-0.0062 (0.0082)	0.4463	3.414e-06	50697
rs17564275	Chr 4: 108832727	SGMS2	T/C	0.7708	-0.1311 (0.0281)	3.025e-06	3866	T/C	0.781421	0.0061 (0.0085)	0.47653	T/C	0.7805	-0.0055 (0.0082)	0.4999	2.997e-06	50310.5
rs6054292	Chr 20: 6454661	(BMP2)_beyond	A/G	0.7467	-0.1244 (0.0267)	3.101e-06	3863	A/G	0.75567	-0.0183 (0.0082)	0.0252424	A/G	0.7549	-0.0274 (0.0078)	0.0004608	0.0001442	51186.5
rs4652287	Chr 1: 177969366	(LOC730102)_beyond	A/G	0.7485	0.1224 (0.0263)	3.144e-06	3866	A/G	0.732824	-0.0017 (0.0079)	0.826269	A/G	0.7341	0.0085 (0.0076)	0.2588	6.176e-06	50524
rs6940823	Chr 6: 144134116	PHACTR2	A/G	0.5907	0.1105 (0.0237)	3.154e-06	3866	A/G	0.590778	-0.0075 (0.0076)	0.329423	A/G	0.5908	0.0037 (0.0073)	0.6143	2.173e-06	45011.8
rs8727	Chr 4: 108873285	CYP2U1	T/C	0.7655	-0.1299 (0.0279)	3.165e-06	3862	T/C	0.782893	0.0077 (0.0086)	0.368664	T/C	0.7814	-0.0042 (0.0082)	0.6104	2.423e-06	50446.4
rs9376793	Chr 6: 144136099	PHACTR2	T/C	0.6975	0.1172 (0.0252)	3.46e-06	3862	T/C	0.700895	-0.0049 (0.0077)	0.528875	T/C	0.7006	0.0056 (0.0074)	0.4467	3.637e-06	50563.9
rs10013710	Chr 4: 108827378	SGMS2	A/C	0.7709	-0.1302 (0.0281)	3.507e-06	3865	A/C	0.7818	0.0065 (0.0086)	0.451408	A/C	0.7809	-0.0052 (0.0082)	0.5278	3.294e-06	49983.2
rs196008	Chr 16: 23976991	PRKCB	A/G	0.4971	0.1071 (0.0231)	3.666e-06	3863	A/G	0.521281	0.0046 (0.0070)	0.511626	A/G	0.5192	0.0133 (0.0067)	0.04781	2.197e-05	51178.1
rs10013434	Chr 4: 108827123	SGMS2	A/T	0.7723	-0.1307 (0.0283)	3.745e-06	3866	A/T	0.781741	0.0064 (0.0086)	0.453482	A/T	0.7809	-0.0051 (0.0082)	0.5336	3.531e-06	49957.2
rs13041415	Chr 20: 6463095	(BMP2)_beyond	T/C	0.8214	0.1384 (0.03)	3.853e-06	3866	T/C	0.796784	0.0112 (0.0090)	0.211875	T/C	0.7988	0.0217 (0.0086)	0.01169	4.905e-05	47439.7
rs13037119	Chr 20: 6458525	(BMP2)_beyond	T/C	0.1786	-0.1383 (0.0299)	3.876e-06	3866	T/C	0.202208	-0.0104 (0.0090)	0.24509	T/C	0.2003	-0.021 (0.0086)	0.01449	4.223e-05	47643.5
rs17498391	Chr 4: 108829185	SGMS2	T/C	0.7577	-0.1265 (0.0275)	4.051e-06	3866	T/C	0.761693	0.0064 (0.0083)	0.440413	T/C	0.7614	-0.0047 (0.0079)	0.5561	3.711e-06	50326.1
rs17794544	Chr 20: 6460319	(BMP2)_beyond	A/T	0.8217	0.138 (0.03)	4.081e-06	3866	A/T	0.797279	0.0105 (0.0090)	0.241605	A/T	0.7993	0.0211 (0.0086)	0.01454	4.712e-05	47459.7
rs3929778	Chr 20: 6460290	(BMP2)_beyond	T/C	0.8208	0.1377 (0.03)	4.339e-06	3866	T/C	0.797181	0.0106 (0.0090)	0.24101	T/C	0.7991	0.0211 (0.0086)	0.01461	4.918e-05	47457
rs16852317	Chr 1: 177968616	(LOC730102)_beyond	A/G	0.749	0.1204 (0.0263)	4.689e-06	3857	A/G	0.797195	-0.0074 (0.0088)	0.403525	A/G	0.7923	0.0055 (0.0084)	0.5078	4.102e-06	49302.7
rs196009	Chr 16: 23977949	PRKCB	A/T	0.4974	0.1057 (0.0232)	4.97e-06	3866	A/T	0.521013	0.0051 (0.0070)	0.464961	A/T	0.519	0.0136 (0.0067)	0.04312	3.363e-05	51119.5
rs28710852	Chr 4: 108869435	CYP2U1	A/G	0.7851	-0.1525 (0.0296)	2.596e-07	3866
rs4956143	Chr 4: 108882824	(CYP2U1)_beyond	A/G	0.2188	0.1448 (0.029)	5.832e-07	3866
rs145949870	Chr 4: 108881179	(CYP2U1)_beyond	A/C	0.7809	-0.1435 (0.0288)	6.515e-07	3866
rs9995856	Chr 4: 108853848	CYP2U1	A/G	0.2244	0.1398 (0.0283)	7.736e-07	3866
rs9995847	Chr 4: 108853835	CYP2U1	C/G	0.2244	0.1397 (0.0283)	7.823e-07	3866
rs62311384	Chr 4: 108861835	CYP2U1	A/C	0.7737	-0.139 (0.0281)	7.876e-07	3866
rs10012561	Chr 4: 108860305	CYP2U1	T/C	0.7738	-0.139 (0.0282)	7.912e-07	3866
rs10006005	Chr 4: 108867096	CYP2U1	A/G	0.2264	0.139 (0.0282)	7.914e-07	3866
rs28619429	Chr 4: 108860997	CYP2U1	A/G	0.7737	-0.139 (0.0281)	7.932e-07	3866
rs28565571	Chr 4: 108861004	CYP2U1	T/G	0.2263	0.139 (0.0281)	7.932e-07	3866
rs77265702	Chr 4: 108861649	CYP2U1	A/G	0.7737	-0.139 (0.0281)	7.932e-07	3866
rs28499367	Chr 4: 108868411	CYP2U1	A/G	0.7736	-0.139 (0.0282)	7.956e-07	3866
rs10006604	Chr 4: 108858765	CYP2U1	T/C	0.7739	-0.139 (0.0282)	8.061e-07	3866
rs9376789	Chr 6: 144128019	PHACTR2	A/T	0.666	0.1216 (0.0247)	8.228e-07	3866
rs62311380	Chr 4: 108855353	CYP2U1	C/G	0.2258	0.139 (0.0282)	8.293e-07	3866
rs28477613	Chr 4: 108855007	CYP2U1	A/G	0.7741	-0.139 (0.0282)	8.403e-07	3866
rs28516084	Chr 4: 108869764	CYP2U1	A/G	0.7734	-0.1386 (0.0282)	8.537e-07	3866
rs4956141	Chr 4: 108875346	(CYP2U1)	A/G	0.7734	-0.1383 (0.0282)	8.987e-07	3866
rs4956142	Chr 4: 108875434	(CYP2U1)	A/G	0.7734	-0.1383 (0.0282)	8.987e-07	3866
rs28626934	Chr 4: 108875657	(CYP2U1)	C/G	0.7734	-0.1383 (0.0282)	9.122e-07	3866
rs9995091	Chr 4: 108876094	(CYP2U1)	A/G	0.7734	-0.1382 (0.0282)	9.224e-07	3866
rs4498207	Chr 4: 108876567	(CYP2U1)	T/G	0.2266	0.1382 (0.0282)	9.224e-07	3866
rs183204396	Chr 3: 182744043	MCCC1	T/C	0.989	0.6329 (0.129)	9.246e-07	3866
rs11733712	Chr 4: 108869159	CYP2U1	T/C	0.7712	-0.1386 (0.0282)	9.257e-07	3866
rs9990900	Chr 4: 108878104	(CYP2U1)	T/C	0.7734	-0.138 (0.0282)	9.69e-07	3866
rs10024151	Chr 4: 108878380	(CYP2U1)	T/C	0.2267	0.1379 (0.0282)	9.86e-07	3866
rs115042231	Chr 4: 108878584	(CYP2U1)	A/G	0.7733	-0.1379 (0.0282)	9.901e-07	3866
rs116616267	Chr 4: 108878703	(CYP2U1)	A/G	0.7733	-0.1378 (0.0282)	9.97e-07	3866
rs114188293	Chr 4: 108878713	(CYP2U1)	A/G	0.2267	0.1378 (0.0282)	9.97e-07	3866
rs28663268	Chr 4: 108852078	CYP2U1	C/G	0.7711	-0.1376 (0.0281)	1.011e-06	3866
rs141552133	Chr 3: 35570265	(LOC100130503)_beyond	T/C	0.9819	0.4303 (0.0881)	1.028e-06	3866
rs148207253	Chr 4: 108878552	(CYP2U1)	T/C	0.2269	0.1377 (0.0282)	1.028e-06	3866
rs115791956	Chr 4: 108880160	(CYP2U1)_beyond	C/G	0.7733	-0.1376 (0.0282)	1.043e-06	3866
rs114376551	Chr 4: 108881362	(CYP2U1)_beyond	A/G	0.227	0.1377 (0.0282)	1.045e-06	3866
rs145186492	Chr 4: 108881641	(CYP2U1)_beyond	T/C	0.2267	0.1375 (0.0282)	1.082e-06	3866
rs6117273	Chr 20: 6447536	(BMP2)_beyond	T/C	0.7557	-0.1303 (0.0269)	1.301e-06	3866
rs149051085	Chr 4: 108880561	(CYP2U1)_beyond	A/G	0.2071	0.1445 (0.0299)	1.313e-06	3866
rs146461937	Chr 4: 108880668	(CYP2U1)_beyond	A/C	0.816	-0.1552 (0.0321)	1.36e-06	3866
rs147708898	Chr 3: 35557483	(LOC100130503)_beyond	A/G	0.9818	0.4256 (0.0884)	1.46e-06	3866
rs11697584	Chr 20: 6465507	(BMP2)_beyond	A/T	0.8211	0.146 (0.0303)	1.486e-06	3866
rs62311379	Chr 4: 108853592	CYP2U1	A/G	0.7706	-0.136 (0.0283)	1.504e-06	3866
rs10028518	Chr 4: 108844662	(CYP2U1)_beyond	C/G	0.7718	-0.1356 (0.0282)	1.509e-06	3866
rs9997886	Chr 4: 108883953	(CYP2U1)_beyond	T/C	0.2258	0.1356 (0.0283)	1.585e-06	3866
rs13041146	Chr 20: 6452186	(BMP2)_beyond	A/G	0.1675	-0.1474 (0.0308)	1.682e-06	3866
rs62311382	Chr 4: 108856332	CYP2U1	A/G	0.2168	0.1373 (0.0287)	1.712e-06	3866
rs62311381	Chr 4: 108856293	CYP2U1	A/G	0.7832	-0.1373 (0.0287)	1.719e-06	3866
rs71338565	Chr 20: 6458864	(BMP2)_beyond	T/C	0.2446	0.1291 (0.027)	1.782e-06	3866
rs2144222	Chr 6: 144136839	PHACTR2	T/G	0.6984	0.1213 (0.0254)	1.79e-06	3866
rs6835503	Chr 4: 108851281	CYP2U1	A/G	0.2281	0.1346 (0.0282)	1.797e-06	3866
rs76210762	Chr 4: 108870764	CYP2U1	A/T	0.2012	0.1401 (0.0294)	1.824e-06	3866
rs9403532	Chr 6: 144113921	PHACTR2	T/C	0.3568	-0.1152 (0.0242)	1.978e-06	3866
rs10006030	Chr 4: 108844544	(CYP2U1)_beyond	A/G	0.7716	-0.1337 (0.0282)	2.053e-06	3866
rs6107811	Chr 20: 6464883	(BMP2)_beyond	A/C	0.247	0.1276 (0.0269)	2.119e-06	3866
rs28784012	Chr 4: 108877783	(CYP2U1)	A/C	0.7653	-0.1321 (0.0279)	2.167e-06	3866
rs116433285	Chr 4: 108881721	(CYP2U1)_beyond	C/G	0.235	0.1321 (0.0279)	2.216e-06	3866
rs10027273	Chr 4: 108879343	(CYP2U1)	T/C	0.238	0.1321 (0.028)	2.276e-06	3866
rs6117291	Chr 20: 6463025	(BMP2)_beyond	T/C	0.7522	-0.1266 (0.0268)	2.37e-06	3866
rs144204622	Chr 4: 108880762	(CYP2U1)_beyond	T/C	0.2128	0.14 (0.0298)	2.544e-06	3866
rs28802118	Chr 4: 108886826	(CYP2U1)_beyond	A/C	0.2332	0.1312 (0.0279)	2.591e-06	3864
rs140063753	Chr 4: 23869476	PPARGC1A	A/T	0.0117	-0.6277 (0.1336)	2.623e-06	3866
rs13038560	Chr 20: 6464874	(BMP2)_beyond	T/C	0.8239	0.1415 (0.0304)	3.13e-06	3866
rs12145271	Chr 1: 19063865	PAX7	T/C	0.0631	0.2223 (0.0477)	3.133e-06	3865
rs13043446	Chr 20: 6464877	(BMP2)_beyond	T/C	0.1752	-0.1419 (0.0305)	3.231e-06	3866
rs7757545	Chr 6: 144106088	PHACTR2	T/C	0.3392	-0.1156 (0.0249)	3.379e-06	3866
rs12708323	Chr 11: 90027985	(CHORDC1)_beyond	T/C	0.1172	0.2331 (0.0503)	3.531e-06	3866
rs13124218	Chr 4: 20043255	(SLIT2)_beyond	T/G	0.3188	-0.1155 (0.0249)	3.578e-06	3812
rs75875346	Chr 11: 96579704	(JRKL)_beyond	A/G	0.0373	0.2733 (0.059)	3.595e-06	3864
rs71374110	Chr 16: 89389992	ANKRD11	C/G	0.6479	0.1353 (0.0292)	3.655e-06	3866
rs149215291	Chr 5: 137453529	NME5	A/G	0.0142	-0.4658 (0.1007)	3.715e-06	3866
rs34050416	Chr 20: 6457164	(BMP2)_beyond	A/G	0.1787	-0.1383 (0.0299)	3.804e-06	3866
rs13045192	Chr 20: 6463017	(BMP2)_beyond	A/G	0.1786	-0.1384 (0.03)	3.844e-06	3866
rs7744331	Chr 6: 144115890	PHACTR2	T/C	0.3498	-0.112 (0.0243)	4.267e-06	3866
rs149168284	Chr 3: 82143246	(GBE1)_beyond	T/C	0.9826	0.4738 (0.1031)	4.304e-06	3866
rs192719332	Chr 9: 109142590	(ZNF462)_beyond	A/G	0.9685	0.4602 (0.1001)	4.317e-06	3866
rs9376787	Chr 6: 144116316	PHACTR2	A/C	0.3497	-0.1118 (0.0244)	4.397e-06	3866
rs35281838	Chr 20: 6464623	(BMP2)_beyond	T/C	0.819	0.1371 (0.0299)	4.431e-06	3866
rs138689143	Chr 3: 82177584	(GBE1)_beyond	C/G	0.0174	-0.4743 (0.1033)	4.439e-06	3866
rs72683510	Chr 1: 104864732	(LOC100129138)_beyond	A/C	0.9831	-0.4237 (0.0926)	4.729e-06	3866
rs74618095	Chr 21: 40683196	BRWD1	T/C	0.8446	0.1556 (0.034)	4.774e-06	3866
rs78706780	Chr 4: 108838024	(SGMS2)	C/G	0.7962	-0.134 (0.0293)	4.835e-06	3866
rs73312260	Chr 5: 168413314	SLIT3	A/G	0.0357	0.2793 (0.0612)	4.948e-06	3865
c12b91167588INDEL	Chr 12: 91167588		I/R	0.0249	-0.46 (0.092)	5.699e-07	3866
c20b6447485INDEL	Chr 20: 6447485		I/R	0.7489	-0.1348 (0.027)	5.934e-07	3866
c4b108860187INDEL	Chr 4: 108860187		I/R	0.2262	0.139 (0.0282)	7.89e-07	3866
c4b108858170INDEL	Chr 4: 108858170		D/R	0.226	0.1391 (0.0282)	7.981e-07	3866
c4b108868036INDEL	Chr 4: 108868036		I/R	0.227	0.1384 (0.0282)	8.91e-07	3866
c4b108865997INDEL	Chr 4: 108865997		I/R	0.2343	0.1411 (0.0288)	9.866e-07	3866
c4b108861767INDEL	Chr 4: 108861767		D/R	0.2326	0.137 (0.0282)	1.145e-06	3866
c20b6463587INDEL	Chr 20: 6463587		D/R	0.2478	0.129 (0.0269)	1.675e-06	3866
c20b6463586INDEL	Chr 20: 6463586		D/R	0.2478	0.1278 (0.0269)	2.021e-06	3866
c10b12415854INDEL	Chr 10: 12415854		I/R	0.3137	-0.1242 (0.0262)	2.23e-06	3866
c3b35091088INDEL	Chr 3: 35091088		I/R	0.0212	0.4652 (0.0985)	2.321e-06	3866
c4b108845810INDEL	Chr 4: 108845810		D/R	0.2429	0.1272 (0.0275)	3.788e-06	3866
c3b35091089INDEL	Chr 3: 35091089		I/R	0.0211	0.4769 (0.1033)	3.928e-06	3866
c3b82237512INDEL	Chr 3: 82237512		D/R	0.0171	-0.4777 (0.1041)	4.421e-06	3866
c6b144137740INDEL	Chr 6: 144137740		D/R	0.2972	-0.1173 (0.0256)	4.593e-06	3866

## Sheet: SuppTable4
Supplementary Table 4. FEV1/FVC GWAS results from LLFS with look-up in CHARGE/SPIROMETA consortia and meta-analysis of LLFS and CHARGE/SPIROMETA.
			LLFS					CHARGE/SPIROMETA CONSORTIA				Meta-Analysis, LLFS & CHARGE/SPIROMETA
SNP	Chromosomal Position	Gene	Coded/Noncoded Allele	Coded allele frequency	b (SE)	P_value	N	Coded/Noncoded Allele	Coded allele frequency	b (SE)	P_value	Coded/Noncoded Allele	Coded allele frequency	b (SE)	P_value	HetPVal	N
rs889574	Chr 16: 89386808	ANKRD11	T/C	0.305182	0.1292 (0.0247)	1.631e-07	3863	T/C	0.337803	0.0031 (0.0074)	0.670766	T/C	0.6649	-0.0134 (0.007)	0.0574	9.986e-07	50424.8
rs17446581	Chr 18: 25689825	CDH2	G/A	0.74353	0.1281 (0.0264)	1.257e-06	3866	A/G	0.238218	-0.0022 (0.0082)	0.786232	A/G	0.2398	0.0092 (0.0078)	0.2403	2.407e-06	50618.3
rs17463379	Chr 18: 25689484	CDH2	A/T	0.7437	-0.1277 (0.0264)	1.332e-06	3866	A/T	0.761749	0.0022 (0.0082)	0.786002	A/T	0.7602	-0.0091 (0.0078)	0.2421	2.584e-06	50599.5
rs11564389	Chr 18: 25688791	CDH2	T/C	0.255864	0.1269 (0.0264)	1.563e-06	3864	T/C	0.238478	-0.0019 (0.0082)	0.81389	T/C	0.24	0.0093 (0.0078)	0.2318	3.137e-06	50581.6
rs7515850	Chr 1: 112788187	(CTTNBP2NL)_beyond	T/C	0.75552	0.1293 (0.0271)	1.818e-06	3866	T/C	0.749916	0.0020 (0.0081)	0.805053	T/C	0.7504	0.0124 (0.0078)	0.1089	6.775e-06	50288
rs7556199	Chr 1: 112788126	(CTTNBP2NL)_beyond	A/G	0.75553	0.1291 (0.0271)	1.886e-06	3866	A/G	0.749027	0.0013 (0.0081)	0.868943	A/G	0.7496	0.0117 (0.0077)	0.1291	6.225e-06	50305.8
rs7520845	Chr 1: 112787494	(CTTNBP2NL)_beyond	T/G	0.244511	-0.1281 (0.0271)	2.191e-06	3864	T/G	0.250982	-0.0014 (0.0081)	0.858099	T/G	0.2505	-0.0117 (0.0077)	0.1289	7.466e-06	50428.5
rs893836	Chr 1: 112788478	(CTTNBP2NL)_beyond	G/A	0.75495	-0.1301 (0.0275)	2.312e-06	3866	A/G	0.243129	-0.0002 (0.0083)	0.98108	A/G	0.2433	-0.0111 (0.008)	0.1635	6.151e-06	48079.2
rs7520740	Chr 1: 112787396	(CTTNBP2NL)_beyond	A/G	0.24403	-0.1268 (0.0271)	2.769e-06	3863	A/G	0.250898	-0.0015 (0.0080)	0.851461	A/G	0.2503	-0.0117 (0.0077)	0.1306	9.338e-06	50521.5
rs4836981	Chr 9: 127340145	NR6A1	C/T	0.491903	-0.1082 (0.0231)	2.908e-06	3866	T/C	0.498527	-0.0049 (0.0069)	0.483294	T/C	0.4993	-0.0134 (0.0066)	0.04386	1.82e-05	51103.4
rs1440165	Chr 1: 112784073	(CTTNBP2NL)_beyond	A/C	0.73746	0.1241 (0.0266)	2.966e-06	3866	A/C	0.737816	-0.0009 (0.0079)	0.907549	A/C	0.7378	0.0092 (0.0076)	0.2231	6.637e-06	50395.5
rs10818989	Chr 9: 127564587	OLFML2A	T/G	0.47711	0.1086 (0.0232)	2.97e-06	3803	T/G	0.487943	0.0056 (0.0072)	0.434407	T/G	0.487	0.0147 (0.0069)	0.03273	2.252e-05	46858.2
rs2581392	Chr 1: 112785271	(CTTNBP2NL)_beyond	A/G	0.244778	-0.126 (0.027)	3.089e-06	3865	A/G	0.812117	0.0009 (0.0093)	0.922677	A/G	0.8061	0.0141 (0.0088)	0.1082	1.173e-05	38650.4
rs7543910	Chr 1: 112787371	(CTTNBP2NL)_beyond	C/T	0.75562	-0.1259 (0.027)	3.225e-06	3866	T/C	0.250971	-0.0016 (0.0081)	0.845399	T/C	0.2504	-0.0117 (0.0077)	0.1287	1.02e-05	50501.4
rs7555337	Chr 1: 112787019	(CTTNBP2NL)_beyond	T/G	0.75562	0.1259 (0.027)	3.225e-06	3866	T/G	0.748976	0.0016 (0.0081)	0.841719	T/G	0.7495	0.0118 (0.0077)	0.1276	1.027e-05	50526.4
rs10818987	Chr 9: 127520729	NR6A1	T/C	0.51066	-0.1083 (0.0233)	3.232e-06	3866	T/C	0.50037	-0.0055 (0.0069)	0.42874	T/C	0.5012	-0.0137 (0.0066)	0.03774	2.311e-05	51425.4
rs7538140	Chr 1: 112785942	(CTTNBP2NL)_beyond	C/G	0.75561	0.1259 (0.027)	3.249e-06	3866	C/G	0.748955	0.0018 (0.0080)	0.822369	C/G	0.7495	0.0119 (0.0077)	0.1219	1.06e-05	50562.6
rs9965582	Chr 18: 25697512	CDH2	A/G	0.295653	0.1175 (0.0253)	3.443e-06	3866	A/G	0.2861	-0.0019 (0.0077)	0.809483	A/G	0.2869	0.0082 (0.0073)	0.2639	6.352e-06	50692.9
rs11954054	Chr 5: 150836145	SLC36A1	G/A	0.221973	0.1296 (0.028)	3.581e-06	3858	A/G	0.789577	-0.0013 (0.0088)	0.885952	A/G	0.7885	0.0106 (0.0084)	0.2096	8.29e-06	46811.1
rs7699669	Chr 4: 181295188	(LINC00290)_beyond	T/A	0.70547	-0.1173 (0.0254)	3.688e-06	3866	A/T	0.27498	0.0015 (0.0078)	0.849227	A/T	0.2767	-0.0088 (0.0075)	0.2391	7.837e-06	50459.1
rs4838210	Chr 9: 127546183	OLFML2A	G/A	0.51176	0.1075 (0.0232)	3.736e-06	3866	A/G	0.496141	0.0048 (0.0069)	0.488943	A/G	0.4955	0.0132 (0.0066)	0.04659	2.222e-05	51143.4
rs13283284	Chr 9: 127516177	NR6A1	T/C	0.50749	-0.1076 (0.0233)	3.752e-06	3866	T/C	0.499522	-0.0055 (0.0069)	0.426147	T/C	0.5002	-0.0137 (0.0066)	0.03818	2.638e-05	51468.5
rs721862	Chr 9: 127535992	(LOC100505607)	A/G	0.487961	0.1063 (0.0231)	4.324e-06	3866	A/G	0.497454	0.0054 (0.0069)	0.431894	A/G	0.4967	0.0136 (0.0066)	0.03873	2.841e-05	51700.7
rs4838207	Chr 9: 127519134	NR6A1	G/A	0.51552	0.1068 (0.0233)	4.386e-06	3866	A/G	0.499709	0.0055 (0.0069)	0.423249	A/G	0.4985	0.0137 (0.0066)	0.03863	3.069e-05	51458
rs4838206	Chr 9: 127511924	NR6A1	T/G	0.51351	-0.1066 (0.0233)	4.566e-06	3866	T/G	0.499101	-0.0054 (0.0069)	0.430427	T/G	0.5003	-0.0136 (0.0066)	0.04003	3.131e-05	51493.2
rs4836985	Chr 9: 127407894	NR6A1	C/T	0.50819	0.1061 (0.0232)	4.575e-06	3866	T/C	0.502996	0.0060 (0.0069)	0.380885	T/C	0.5021	0.0141 (0.0066)	0.03243	3.533e-05	51655.5
rs4240487	Chr 9: 127370307	NR6A1	C/T	0.51506	0.1069 (0.0234)	4.699e-06	3866	T/C	0.502195	0.0052 (0.0069)	0.447342	T/C	0.5008	0.0133 (0.0066)	0.04348	3.075e-05	51476.2
rs2067791	Chr 9: 127438294	MIR181A2HG	C/T	0.50728	0.1059 (0.0231)	4.807e-06	3866	T/C	0.502789	0.0061 (0.0069)	0.376426	T/C	0.502	0.0142 (0.0066)	0.03114	3.447e-05	51642.5
rs1078578	Chr 16: 89386934	ANKRD11	A/G	0.69454	-0.1344 (0.0247)	5.31e-08	3866
rs10830056	Chr 10: 133378774	(FLJ46300)_beyond	A/G	0.164038	-0.168 (0.0309)	5.432e-08	3864
rs1078577	Chr 16: 89387088	ANKRD11	G/A	0.69395	0.1332 (0.0246)	6.55e-08	3866
rs6482913	Chr 10: 133375759	(FLJ46300)_beyond	T/C	0.83564	0.1628 (0.0309)	1.397e-07	3866
rs78786949	Chr 14: 57698896	EXOC5	C/T	0.9827	-0.4654 (0.0898)	2.216e-07	3866
rs77540190	Chr 18: 25701775	CDH2	G/C	0.81169	0.1598 (0.0312)	3.072e-07	3866
rs111631945	Chr 14: 57698313	EXOC5	C/T	0.98283	-0.4579 (0.09)	3.594e-07	3866
rs112292237	Chr 14: 57662776	(EXOC5)_beyond	T/C	0.016514	-0.4558 (0.0897)	3.808e-07	3866
rs79052010	Chr 2: 62520333	(B3GNT2)_beyond	T/C	0.0248772	-0.3642 (0.0743)	9.394e-07	3859
rs115885935	Chr 2: 62505454	(B3GNT2)_beyond	C/T	0.97442	-0.3649 (0.0747)	1.033e-06	3866
rs78236810	Chr 3: 181567171	(SOX2-OT)_beyond	A/C	0.95529	0.3629 (0.0749)	1.26e-06	3866
rs113314132	Chr 1: 155094189	(EFNA1)_beyond	A/G	0.94438	0.2483 (0.0516)	1.493e-06	3866
rs71387111	Chr 16: 56113826	(LOC283856)_beyond	C/T	0.84576	0.1649 (0.0343)	1.507e-06	3866
rs2872536	Chr 20: 61721604	(LOC63930)_beyond	C/T	0.81487	0.2123 (0.0442)	1.605e-06	3866
rs12971785	Chr 19: 24055721	(ZNF726)_beyond	G/C	0.85649	0.1935 (0.0404)	1.644e-06	3866
rs7556200	Chr 1: 112788128	(CTTNBP2NL)_beyond	A/C	0.75552	0.1292 (0.0271)	1.852e-06	3866
rs7659233	Chr 4: 181295633	(LINC00290)_beyond	A/G	0.70581	0.1206 (0.0253)	1.934e-06	3866
rs141270195	Chr 18: 25683457	CDH2	A/G	0.75567	-0.1287 (0.0272)	2.26e-06	3866
rs76399646	Chr 1: 230128807	(GALNT2)_beyond	G/A	0.0163462	0.4391 (0.093)	2.332e-06	3854
rs76409682	Chr 8: 68125023	ARFGEF1	C/G	0.98328	0.5556 (0.1177)	2.361e-06	3866
rs182344719	Chr 5: 5991929	(FLJ33360)_beyond	G/A	0.9887	-0.5698 (0.121)	2.474e-06	3866
rs71374110	Chr 16: 89389992	ANKRD11	C/G	0.6479	0.138 (0.0293)	2.508e-06	3866
rs61820282	Chr 1: 112787576	(CTTNBP2NL)_beyond	C/T	0.75558	-0.1273 (0.0271)	2.536e-06	3866
rs12488911	Chr 3: 36033308	(ARPP21)_beyond	C/T	0.64157	-0.1166 (0.025)	3.021e-06	3866
rs62356476	Chr 4: 184311485	(CDKN2AIP)_beyond	G/A	0.89391	-0.1771 (0.038)	3.205e-06	3866
rs7555450	Chr 1: 112787351	(CTTNBP2NL)_beyond	A/C	0.75562	0.1259 (0.027)	3.225e-06	3866
rs1946896	Chr 1: 112786406	(CTTNBP2NL)_beyond	C/T	0.75562	-0.1259 (0.027)	3.225e-06	3866
rs61614421	Chr 1: 112786960	(CTTNBP2NL)_beyond	G/C	0.75556	-0.1259 (0.027)	3.225e-06	3866
rs72702273	Chr 1: 155060318	(EFNA3)	G/A	0.94549	-0.2362 (0.0508)	3.309e-06	3866
rs12126992	Chr 1: 155067608	(EFNA3)_beyond	G/A	0.93927	-0.2265 (0.0488)	3.391e-06	3866
rs7242981	Chr 18: 43341205	(SLC14A1)_beyond	C/T	0.95919	0.2779 (0.0599)	3.521e-06	3866
rs8032988	Chr 15: 58893464	ADAM10	T/C	0.97524	-0.3561 (0.0768)	3.588e-06	3866
rs10818983	Chr 9: 127411577	NR6A1	T/A	0.50956	0.1073 (0.0232)	3.614e-06	3866
rs5761038	Chr 22: 25743246	(LOC100652901)	C/T	0.95788	-0.2731 (0.0591)	3.787e-06	3866
rs113560004	Chr 5: 159455300	TTC1	C/T	0.76358	0.1276 (0.0276)	3.811e-06	3866
rs10760370	Chr 9: 127418003	NR6A1	C/G	0.49086	0.1072 (0.0232)	3.843e-06	3866
rs75842155	Chr 18: 43339422	(SLC14A1)_beyond	G/A	0.95931	0.2781 (0.0602)	3.87e-06	3866
rs6478671	Chr 9: 127373995	NR6A1	T/A	0.51477	0.1078 (0.0234)	3.893e-06	3866
rs10818984	Chr 9: 127413551	NR6A1	T/C	0.5065	-0.1067 (0.0232)	4.188e-06	3866
rs4838202	Chr 9: 127464166	NR6A1	C/G	0.48069	0.1081 (0.0235)	4.314e-06	3866
rs34452929	Chr 9: 132327245	(C9orf50)_beyond	C/T	0.92903	-0.2133 (0.0464)	4.325e-06	3866
rs10818980	Chr 9: 127343524	NR6A1	C/T	0.51026	0.1062 (0.0231)	4.414e-06	3866
rs6004600	Chr 22: 25742663	(LOC100652901)	G/C	0.95763	-0.2707 (0.059)	4.456e-06	3866
rs4836980	Chr 9: 127339163	NR6A1	C/T	0.51022	0.1059 (0.0231)	4.609e-06	3866
rs187955701	Chr 5: 5976478	(FLJ33360)_beyond	G/A	0.98889	-0.5638 (0.1232)	4.711e-06	3866
rs1961506	Chr 4: 41763213	(PHOX2B)_beyond	A/G	0.70165	0.1151 (0.0252)	4.974e-06	3866
c18b25686208INDEL	Chr 18: 25686208		R/D	0.74394	0.1298 (0.0265)	9.728e-07	3866
c10b130021838INDEL	Chr 10: 130021838		R/I	0.98371	-0.4972 (0.1016)	9.935e-07	3866
c2b62514666INDEL	Chr 2: 62514666		R/D	0.97416	-0.3621 (0.0746)	1.213e-06	3866
c9b127520452INDEL	Chr 9: 127520452		R/D	0.51688	0.1093 (0.0234)	2.898e-06	3866
c7b28209953INDEL	Chr 7: 28209953		R/D	0.46677	-0.1094 (0.0235)	3.123e-06	3866
c4b41757422INDEL	Chr 4: 41757422		R/D	0.72979	-0.1255 (0.027)	3.395e-06	3866
c4b41748743INDEL	Chr 4: 41748743		R/D	0.72399	-0.1213 (0.0265)	4.485e-06	3866
c1b112776063INDEL	Chr 1: 112776063		D/R	0.7857	0.1492 (0.0326)	4.653e-06	3866
c9b127391688INDEL	Chr 9: 127391688		R/D	0.51498	0.1068 (0.0233)	4.714e-06	3866
c9b127520454INDEL	Chr 9: 127520454		R/D	0.51725	0.1069 (0.0234)	4.888e-06	3866

## Sheet: Supp Table 5
Supplemental Table 5. Examination of published association SNPs for FEV1 in LLFS FEV1 GWAS.
SNP	Chromosomal Position	Gene	role	Coded/Noncoded allele	Coded Allele Frequency	b (SE)	p-value	N	imputed	rsq	P_HWE
rs11001819	Chr 10: 78315224	C10orf11	intron-variant	G/A	0.53939	-0.0595 (0.0236)	0.01159	3866	Yes	0.99943
rs7068966	Chr 10: 12277992	CDC123	intron-variant	C/T	0.47314	-0.0297 (0.0234)	0.2054	3866	Yes	0.98617
rs6903823	Chr 6: 28322296	ZKSCAN3	intron-variant	A/G	0.7711	0.0163 (0.0277)	0.5559	3866	Yes	0.99618
rs1344555	Chr 3: 169300219	MECOM	intron-variant	T/C	0.181654	0.0153 (0.0297)	0.6071	3866	No	1	0.2595
rs3769124	Chr 2: 239349362	ASB1	intron-variant	A/G	0.101258	0.0882 (0.0382)	0.02105	3865	No	1	0.4627
rs11727189	Chr 4: 106619140	INTS12	intron-variant	G/T	0.93315	-0.097 (0.0463)	0.03604	3866	Yes	1.00009
rs10516526	Chr 4: 106688904	GSTCD	intron-variant	G/A	0.0675618	0.0955 (0.0459)	0.03753	3865	No	1	0.4003
rs2571445	Chr 2: 218683154	TNS1	missense	T/C	0.389829	-0.064 (0.0237)	0.006994	3847	No	1	0.8715
rs3995090	Chr 5: 147845815	HTR4	intron-variant	C/A	0.400149	0.0021 (0.0233)	0.9266	3865	No	1	0.1396

## Sheet: SuppTable6
Supplemental Table 6. Examination of published association SNPs for FEV1/FVC in LLFS FEV1 GWAS.
SNP	Chromosomal Position	Gene	role	Coded/Noncoded allele	Coded Allele Frequency	b (SE)	p-value	N	imputed	rsq	P_HWE
rs1980057	Chr 4: 145485738	(LOC646576)_beyond		T/C	0.419283	0.0669 (0.0234)	0.004206	3860	No	1	0.833
rs2798641	Chr 6: 109268050	ARMC2	intron-variant	T/C	0.182555	-0.0874 (0.0298)	0.003348	3863	No	1	0.4619
rs2070600	Chr 6: 32151443	AGER	missense	A/G	0.038355	0.1561 (0.0618)	0.01148	3866	No	1	0.4906
rs11172113	Chr 12: 57527283	LRP1	intron-variant	C/T	0.403178	0.0428 (0.0238)	0.07123	3863	No	1	0.4243
rs153916	Chr 5: 95036700	(SPATA9)_beyond		T/C	0.52013	-0.0444 (0.0236)	0.05953	3866	Yes	0.9848
rs1036429	Chr 12: 96271428	CCDC38	intron-variant	T/C	0.232794	0.0575 (0.0274)	0.03573	3866	No	1	0.663
rs2857595	Chr 6: 31568469	(NCR3)_beyond		T/C	0.174446	-0.0356 (0.0301)	0.2367	3865	No	1	0.1274
rs2865531	Chr 16: 75390316	CFDP1	intron-variant	A/T	0.59407	-0.0327 (0.0234)	0.1635	3866	Yes	0.99988
rs1529672	Chr 3: 25520582	RARB	intron-variant	A/C	0.165317	0.0201 (0.0313)	0.5202	3864	No	1	0.7774
rs12477314	Chr 2: 239877148	(FLJ43879)_beyond		C/T	0.79878	-0.0382 (0.029)	0.1879	3866	Yes	0.99919
rs993925	Chr 1: 218860068	(TGFB2)_beyond		A/G	0.316525	-0.026 (0.025)	0.2976	3863	No	1	0.728
rs9978142	Chr 21: 35652239	(KCNE2)_beyond		A/T	0.8582	0.0125 (0.0331)	0.7052	3866	Yes	0.99088
rs7068966	Chr 10: 12277992	CDC123	intron-variant	C/T	0.47314	0.0075 (0.0235)	0.7493	3866	Yes	0.98617
rs12447804	Chr 16: 58075282	MMP15	intron-variant	C/T	0.80789	0.0021 (0.0299)	0.9437	3866	Yes	0.95732
rs2284746	Chr 1: 17306675	MFAP2	intron-variant	G/C	0.484612	-0.008 (0.0235)	0.7354	3857	No	1	0.4116
rs11168048	Chr 5: 147842353	HTR4	intron-variant	C/T	0.407016	0.0204 (0.0234)	0.3813	3863	No	1	0.2076
rs2277027	Chr 5: 156932376	ADAM19	intron-variant	C/A	0.359578	-0.0118 (0.0241)	0.6226	3866	No	1	0.08426
rs3817928	Chr 6: 142750516	GPR126	intron-variant	A/G	0.8118	-0.0883 (0.0294)	0.002615	3866	Yes	0.99586
rs12899618	Chr 15: 71645120	THSD4	intron-variant	A/G	0.157176	-0.0508 (0.0322)	0.1152	3863	No	1	0.5076
rs12504628	Chr 4: 145436324	(LOC646576)_beyond		T/C	0.5827	-0.0633 (0.0235)	0.007058	3866	Yes	0.99342
rs2395730	Chr 6: 39784365	DAAM2	intron-variant	C/A	0.433127	0.0155 (0.0236)	0.5102	3862	No	1	0.3742
rs13147758	Chr 4: 145460230	(LOC646576)_beyond		A/G	0.58237	-0.0686 (0.0235)	0.003483	3866	Yes	0.99018

## Sheet: SuppTable 7
Three GWAS SNPs located between 26 cM-34 cM within the linkage peak in chromosome 6 for FEV1
SNP ID	P value	chromosome	Chromosomal position	Coded Allele Frequency
rs6457811	2.95e-05	6	9402068	0.128
rs72821596	0.000477	6	10842352	0.883
c6b11034915INDEL	6.25e-05	6	11034915	0.97
Nineteen GWAS SNPs located between 10 cM-50 cM within the linkage peak in chromosome 6 for FEV1
SNP ID	P value	chromosome	Chromosomal position	Coded Allele Frequency
rs115137644	0.000942	6	4933252	0.99
rs3024477	1.95e-05	6	6251120	0.03
rs55963140	0.000487	6	6317606	0.305
c6b7563563INDEL	0.000871	6	7563563	0.715
rs78214182	0.000138	6	8113692	0.022
rs6457811	2.95e-05	6	9402068	0.128
rs72821596	0.000477	6	10842352	0.883
c6b11034915INDEL	6.25e-05	6	11034915	0.97
rs147220896	0.000665	6	12809256	0.978
rs10949304	0.000967	6	15503696	0.437
rs115151209	0.000446	6	15788497	0.984
rs13362654	0.000829	6	16947890	0.146
rs74481591	0.000663	6	17094464	0.044
rs144655368	0.000599	6	20256621	0.975
rs12209841	0.000325	6	20395936	0.58
rs193288434	0.000416	6	20495894	0.987
rs60032802	0.000824	6	20654530	0.986
rs138921320	0.000254	6	21456808	0.963
rs9348498	0.000783	6	22021968	0.535
Ten GWAS SNPs located between 217 cM-236 cM within the linkage peak in chromosome 2 for FEV1/FVC
SNP ID	P value	chromosome	Chromosomal position	Coded Allele Frequency
rs7592663	0.000206	2	216894978	0.691
rs144936376	0.000584	2	218051841	0.989
rs56886627	0.000262	2	218744795	0.089
rs62191851	0.000108	2	220126958	0.923
rs62181664	0.000996	2	220638506	0.934
rs149217332	0.00048	2	220673104	0.969
rs12622686	0.000332	2	222207613	0.441
rs60472595	0.000742	2	222635754	0.843
rs60701923	2.94e-05	2	223564676	0.981
rs6706325	0.000414	2	224236929	0.989
Thirty eight GWAS SNPs located between 200 cM-250 cM within the linkage peak in chromosome 2 for FEV1/FVC
SNP ID	P value	chromosome	Chromosomal position	Coded Allele Frequency
rs116920317	0.000407	2	199440975	0.989
c2b199662313INDEL	0.000797	2	199662313	0.605
rs62178606	0.000499	2	200259436	0.839
rs35586462	0.000502	2	200600920	0.135
rs58319901	0.000303	2	200697947	0.686
rs115141094	0.000111	2	200900075	0.982
rs7588693	0.000704	2	204371469	0.553
rs114561185	0.000692	2	204931383	0.015
rs1559642	0.000489	2	205113003	0.61
rs78586278	0.000571	2	205712724	0.977
rs72938044	0.000118	2	206076571	0.964
rs142370235	0.000734	2	206312694	0.988
rs12993244	0.000816	2	206495409	0.457
rs144992011	0.000141	2	208540093	0.99
rs3769521	0.000907	2	209116753	0.166
rs111155984	0.000832	2	211377543	0.957
rs2372107	0.000658	2	214845453	0.502
rs4473379	0.00011	2	216071394	0.986
rs115409666	0.000695	2	216570309	0.981
rs7557388	0.000252	2	216905016	0.689
rs146570951	0.000961	2	218024127	0.989
rs144936376	0.000584	2	218051841	0.989
rs56886627	0.000262	2	218744795	0.089
rs62191851	0.000108	2	220126958	0.923
rs62181664	0.000996	2	220638506	0.934
rs149217332	0.00048	2	220673104	0.969
rs12622686	0.000332	2	222207613	0.441
rs60472595	0.000742	2	222635754	0.843
rs60701923	2.94e-05	2	223564676	0.981
rs6706325	0.000414	2	224236929	0.989
rs4297872	0.000228	2	229081273	0.647
rs181436950	0.000303	2	231276666	0.987
rs73992965	0.000395	2	231771202	0.064
rs7580637	0.000751	2	231845492	0.989
rs13387679	0.000931	2	232705684	0.771
c2b234696232INDEL	0.000288	2	234696232	0.961
rs58668840	5.58e-05	2	235376420	0.881
rs13419084	9.53e-05	2	235777733	0.984
