# Supplementary material for: Genetic variants associated with lung function: the long life family study
Source: Respir Res. 2014 Nov 1;15(1):134. doi: 10.1186/s12931-014-0134-x (PMC4228089; doi:10.1186/s12931-014-0134-x)
Supplement: Additional file 2: — Table S1. FEV1 GWAS results with suggestive association (p-value<5E-06) from LLFS, regardless of replication or look-up. Table S2. FEV1/FVC GWAS results with suggestive association (p-value<5E-06) from LLFS, regardless of replication or look-up. Table S3. FEV1 GWAS results from LLFS with look-up in CHARGE/SPIROMETA consortia and meta-analysis of LLFS and CHARGE/SPIROMETA. Table S4. FEV1/FVC GWAS results from LLFS with look-up in CHARGE/SPIROMETA consortia and meta-analysis of LLFS and CHARGE/SPIROMETA. Table S5. Examination of published association SNPs for FEV1 in LLFS FEV1 GWAS. Table S6. Examination of published association SNPs for FEV1/FVC in LLFS FEV1 GWAS. Table S7. Three GWAS SNPs located between 26 cM-34 cM within the linkage peak in chromosome 6 for FEV1; Nineteen GWAS SNPs located between 10 cM-50 cM within the linkage peak in chromosome 6 for FEV1; Ten GWAS SNPs located between 217 cM-236 cM within the linkage peak in chromosome 2 for FEV1/FVC; Thirty eight GWAS SNPs located between 200 cM-250 cM within the linkage peak in chromosome 2 for FEV1/FVC. [file 12931_2014_134_MOESM2_ESM.zip › 12931_2014_134_add2.xlsx]

## Sheet: FEV1_snps
										FEV1
marker.name	chrom	pos_b37	Alleles	Coded_allele	Coded_allele_freq	Neffective	Beta	SE	Pval	het_X2	het_df	het_pval	het_I2
rs12117997	1	19064027	A/T	T	0.397655	10759	-0.0474196	0.0308154	0.123846	7.90805	8	0.442503	0
rs16852317	1	177968616	A/G	G	0.202805	45445.7	0.00736096	0.00881192	0.403525	22.9022	21	0.349214	8.3058
rs4652287	1	177969366	A/G	G	0.267176	46658	0.0017346	0.00790288	0.826269	25.0599	22	0.294217	12.2105
rs10204724	2	29621629	A/G	G	0.497111	38933.3	0.00784288	0.00774876	0.311468	30.1124	22	0.115759	26.9403
rs1485572	4	20069271	A/T	T	0.727408	39924.2	-0.000154304	0.00905957	0.986411	8.57125	21	0.992205	0
rs10013434	4	108827123	A/T	T	0.218259	46091.2	-0.00643167	0.00857987	0.453482	20.7208	22	0.538048	0
rs10013710	4	108827378	A/C	C	0.2182	46118.2	-0.00645428	0.00857064	0.451408	21.5981	22	0.484082	0
rs17498391	4	108829185	C/T	T	0.761693	46460.1	0.00639408	0.0082879	0.440413	22.9065	22	0.407025	3.95739
rs11724020	4	108829516	C/T	T	0.215642	46416.9	-0.00557491	0.00858188	0.515942	21.5057	22	0.489699	0
rs17564275	4	108832727	C/T	T	0.781421	46444.5	0.00607532	0.00853402	0.47653	22.3011	22	0.442043	1.35027
rs17498593	4	108837809	A/G	G	0.21764	46831	-0.0052657	0.0085171	0.536411	21.1984	22	0.508505	0
rs4956029	4	108851574	C/T	T	0.155533	33380.1	-0.00774796	0.0101329	0.44449	14.5106	14	0.412406	3.51863
rs1493126	4	108855828	C/G	G	0.784568	47820.9	0.00534395	0.00847378	0.528272	16.2314	22	0.804237	0
rs4956031	4	108857140	C/T	T	0.215405	47855.8	-0.00542782	0.008472	0.521732	16.1845	22	0.806624	0
rs1493131	4	108860906	A/G	G	0.78468	48013.8	0.00611109	0.00846141	0.470153	16.5597	22	0.787172	0
rs998405	4	108862837	C/G	G	0.78478	47635.3	0.00575776	0.00849756	0.498039	16.0263	22	0.814581	0
rs17564501	4	108863209	A/C	C	0.215076	47590.2	-0.00578624	0.00850252	0.496168	16.0521	22	0.813293	0
rs17564543	4	108863481	C/T	T	0.783864	47068.5	0.0071442	0.00854513	0.403124	15.9225	22	0.819715	0
rs1493122	4	108864651	C/T	T	0.785571	47238.5	0.00619957	0.00854467	0.468116	15.8979	22	0.820923	0
rs11724895	4	108865791	C/G	G	0.214479	47201.5	-0.0062839	0.00854647	0.46218	15.8918	22	0.821218	0
rs8727	4	108873285	C/T	T	0.782893	46584.4	0.00771408	0.00858093	0.368664	16.5878	22	0.78568	0
rs7791	4	108873308	A/C	C	0.0126747	2681	-0.0426393	0.0353735	0.228048	0.371297	1	0.542298	0
rs9386048	6	144125035	A/G	G	0.673305	46867.8	-0.00268848	0.0075168	0.720596	14.7426	22	0.873044	0
rs9390140	6	144127026	C/G	G	0.672789	47207	-0.00205213	0.00749358	0.784198	14.3496	22	0.888607	0
rs6940823	6	144134116	A/G	G	0.409222	41145.8	0.0074599	0.007649	0.329423	13.9997	22	0.901489	0
rs9376793	6	144136099	C/T	T	0.700895	46701.9	-0.00486456	0.00772491	0.528875	13.4774	22	0.918985	0
rs196008	16	23976991	A/G	G	0.478719	47315.1	-0.00461892	0.00703774	0.511626	19.0481	22	0.642358	0
rs196009	16	23977949	A/T	T	0.478987	47253.5	-0.00514583	0.0070423	0.464961	19.4759	22	0.615788	0
rs6077004	20	6442961	A/G	G	0.730486	45581.5	0.00952253	0.00804971	0.236823	36.8848	22	0.0243535	40.3549
rs6117271	20	6446150	C/T	T	0.241767	46011.3	0.0165756	0.00829674	0.0457338	18.5745	22	0.671433	0
rs7262110	20	6448094	A/G	G	0.758663	46284.1	-0.0164022	0.00828092	0.0476227	18.359	22	0.684503	0
rs6117275	20	6448432	A/G	G	0.241019	46404.6	0.0164402	0.00827552	0.0469662	18.1963	22	0.694291	0
rs6117277	20	6448678	G/T	T	0.240285	46620	0.0153606	0.00826894	0.0632228	19.2936	22	0.627136	0
rs6117278	20	6448768	A/T	T	0.24052	46603	0.0161307	0.00826219	0.0508971	18.229	22	0.692326	0
rs6085565	20	6449228	A/G	G	0.240487	46607.5	0.0161669	0.00826409	0.0504315	18.3261	22	0.686487	0
rs6085566	20	6449281	A/G	G	0.75952	46636.4	-0.0161791	0.00826219	0.0502048	18.4	22	0.682028	0
rs2326787	20	6451752	C/T	T	0.22448	44242	0.0161423	0.00865571	0.062191	18.5529	22	0.672751	0
rs6085569	20	6453105	C/G	G	0.240462	46737.2	0.0161844	0.00825207	0.0498496	19.8467	22	0.592625	0
rs4815903	20	6453324	C/T	T	0.801734	44710.8	0.0100997	0.00902068	0.262875	30.6491	22	0.103523	28.2197
rs6054292	20	6454661	A/G	G	0.24433	47323.5	0.0182743	0.00816666	0.0252424	19.4406	22	0.617987	0
rs6117281	20	6455349	A/G	G	0.236663	47253.6	0.0174245	0.00826032	0.0349082	20.0288	22	0.581235	0
rs13037119	20	6458525	C/T	T	0.202208	43777.5	-0.0104485	0.00898905	0.24509	27.8858	22	0.179496	21.1068
rs1571606	20	6459919	C/G	G	0.239199	46833.7	0.0178641	0.00827096	0.030784	21.2091	22	0.507851	0
rs3929778	20	6460290	C/T	T	0.797181	43591	0.010553	0.00900065	0.24101	27.9901	22	0.17601	21.4007
rs17794544	20	6460319	A/T	T	0.202721	43593.7	-0.01054	0.00900093	0.241605	27.9813	22	0.176303	21.376
rs6085573	20	6461060	C/T	T	0.760384	46850.9	-0.0176352	0.00826929	0.0329564	21.193	22	0.508841	0
rs13041415	20	6463095	C/T	T	0.796784	43573.7	0.0112346	0.00899903	0.211875	27.1597	22	0.205224	18.9976
rs11699612	20	6465633	C/T	T	0.211523	44599.1	-0.00501135	0.00879623	0.568871	25.9765	22	0.252694	15.3079
rs2836935	21	40566372	G/T	T	0.834047	38712.6	-0.00381062	0.0101127	0.706311	21.7657	22	0.473948	0

## Sheet: FEV1FVC_snps
										FEV1FVC
marker.name	chrom	pos_b37	Alleles	Coded_allele	Coded_allele_freq	Neffective	Beta	SE	Pval	het_X2	het_df	het_pval	het_I2
rs1440165	1	112784073	A/C	C	0.262184	46529.5	0.000918484	0.00790909	0.907549	29.3889	22	0.134089	25.1418
rs2581392	1	112785271	C/T	T	0.187883	34785.4	-0.000899061	0.00926271	0.922677	26.1069	15	0.0369136	42.544
rs7538140	1	112785942	C/G	G	0.251045	46696.6	-0.00180626	0.00804577	0.822369	30.8255	22	0.0997421	28.6305
rs7555337	1	112787019	G/T	T	0.748976	46660.4	0.00160762	0.00805035	0.841719	30.7513	22	0.101317	28.4584
rs7543910	1	112787371	C/T	T	0.250971	46635.4	-0.0015698	0.00805061	0.845399	30.6717	22	0.103032	28.2726
rs7520740	1	112787396	A/G	G	0.749102	46658.5	0.00150736	0.00804983	0.851461	30.3114	22	0.111089	27.4201
rs7520845	1	112787494	G/T	T	0.250982	46564.5	-0.00144067	0.00805771	0.858099	30.643	22	0.103654	28.2056
rs7556199	1	112788126	A/G	G	0.250973	46439.8	-0.0013316	0.00807028	0.868943	30.6632	22	0.103217	28.2527
rs7515850	1	112788187	C/T	T	0.749916	46422	0.00199952	0.00810137	0.805053	31.5912	22	0.0846369	30.3604
rs893836	1	112788478	A/G	G	0.756871	44213.2	0.000197416	0.00832451	0.98108	29.5585	22	0.129595	25.5714
rs7699669	4	181295188	A/T	T	0.72502	46593.1	-0.00148664	0.00782008	0.849227	36.8918	22	0.0243109	40.3661
rs11954054	5	150836145	A/G	G	0.210423	42953.1	0.00126593	0.00882621	0.885952	19.3164	22	0.62572	0
rs4836981	9	127340145	C/T	T	0.498527	47237.4	-0.00485012	0.00691872	0.483294	17.8228	22	0.716442	0
rs4240487	9	127370307	C/T	T	0.502195	47610.2	0.0052344	0.00688869	0.447342	17.3667	22	0.742809	0
rs4836985	9	127407894	C/T	T	0.502996	47789.5	0.00602209	0.00687244	0.380885	16.4946	22	0.790606	0
rs2067791	9	127438294	C/T	T	0.502789	47776.5	0.00607977	0.00687368	0.376426	15.7685	22	0.827205	0
rs4838206	9	127511924	G/T	T	0.499101	47627.2	-0.00543231	0.00688976	0.430427	16.624	22	0.783759	0
rs13283284	9	127516177	C/T	T	0.499522	47602.5	-0.00548404	0.0068912	0.426147	16.5463	22	0.787879	0
rs4838207	9	127519134	A/G	G	0.500291	47592	-0.00551914	0.00689205	0.423249	16.4883	22	0.790936	0
rs10818987	9	127520729	C/T	T	0.50037	47559.4	-0.00545597	0.00689452	0.42874	16.4223	22	0.794387	0
rs721862	9	127535992	A/G	G	0.502546	47834.7	-0.00540851	0.00688146	0.431894	16.1502	22	0.808363	0
rs4838210	9	127546183	A/G	G	0.503859	47277.4	-0.00479877	0.00693473	0.488943	16.5558	22	0.787378	0
rs10818989	9	127564587	G/T	T	0.487943	43055.2	0.00563468	0.00720849	0.434407	17.9106	22	0.711278	0
rs889574	16	89386808	A/G	G	0.662197	46561.8	-0.00312662	0.00735508	0.670766	30.0539	22	0.117161	26.7981
rs11564389	18	25688791	C/T	T	0.238478	46717.6	-0.00192268	0.00816735	0.81389	28.0771	22	0.173142	21.6442
rs17463379	18	25689484	A/T	T	0.238251	46733.5	-0.00221667	0.00816436	0.786002	27.4342	22	0.195198	19.8081
rs17446581	18	25689825	A/G	G	0.761782	46752.3	0.0022139	0.00816315	0.786232	27.371	22	0.197473	19.623
rs9965582	18	25697512	A/G	G	0.7139	46826.9	0.00185005	0.0076736	0.809483	32.9316	22	0.0628422	33.1949
